# Supplementary material for: Integrative Transcriptomics and Proteomics Analysis Reveals Immune Response Process in Bovine Viral Diarrhea Virus-1-Infected Peripheral Blood Mononuclear Cells
Source: Vet Sci. 2023 Sep 28;10(10):596. doi: 10.3390/vetsci10100596 (PMC10611041; doi:10.3390/vetsci10100596)
Supplement: Supplementary file 1 [file vetsci-10-00596-s001.zip]

Archive with 5 entries (4 files):
- vetsci-2606959-supplementary/
- vetsci-2606959-supplementary/supplementary tables.xlsx
- vetsci-2606959-supplementary/Supplemntary figure 1.png
- vetsci-2606959-supplementary/Supplemntary figure 2.png
- vetsci-2606959-supplementary/vetsci-2606959-original figure.pdf
