# Supplementary material for: Integrative Transcriptomics and Proteomics Analysis Reveals Immune Response Process in Bovine Viral Diarrhea Virus-1-Infected Peripheral Blood Mononuclear Cells
Source: Vet Sci. 2023 Sep 28;10(10):596. doi: 10.3390/vetsci10100596 (PMC10611041; doi:10.3390/vetsci10100596)
Supplement: Supplementary file 1 [file vetsci-10-00596-s001.zip › vetsci-2606959-supplementary/supplementary tables.xlsx]

## Sheet: Supplementary table 1
Description of all differential genes.
Gene_id	Gene_name	EntrezID	transcript_id	GO	KEGG	KO_ENTRY	EC	Description	trans_type	FPKM.V_R1	FPKM.V_R2	FPKM.V_R3	FPKM.V_R4	FPKM.NC_R1	FPKM.NC_R2	FPKM.NC_R3	FPKM.NC_R4	fc	log2(fc)	pval	qval	regulation
ENSBTAG00000020676	MMP9	282871	ENSBTAT00000027556	GO:0001501(skeletal system development);GO:0001503(ossification);GO:0001934(positive regulation of protein phosphorylation);GO:0004175(endopeptidase activity);GO:0004222(metalloendopeptidase activity);GO:0005615(extracellular space);GO:0006508(proteolysis);GO:0006915(apoptotic process);GO:0007566(embryo implantation);GO:0008233(peptidase activity);GO:0008237(metallopeptidase activity);GO:0008270(…	01522(Endocrine resistance);04657(IL-17 signaling pathway);04668(TNF signaling pathway);04670(Leukocyte transendothelial migration);04915(Estrogen signaling pathway);04926(Relaxin signaling pathway);05161(Hepatitis B);05200(Pathways in cancer);05202(Transcriptional misregulation in cancer);05205(Proteoglycans in cancer);05206(MicroRNAs in cancer);05215(Prostate cancer);05219(Bladder cancer);05418…	K01403	EC:3.4.24.35	matrix metallopeptidase 9 [Source:VGNC Symbol;Acc:VGNC:31531]	protein_coding	102.241	104.353	106.593	107.769	209.838	211.379	213.315	209.183	0.498933	-1.00308	0	0	down
ENSBTAG00000003642	PRDX1	281997	ENSBTAT00000004751	GO:0000302(response to reactive oxygen species);GO:0004601(peroxidase activity);GO:0005634(nucleus);GO:0005737(cytoplasm);GO:0006979(response to oxidative stress);GO:0008379(thioredoxin peroxidase activity);GO:0016209(antioxidant activity);GO:0016491(oxidoreductase activity);GO:0019430(removal of superoxide radicals);GO:0030101(natural killer cell activation);GO:0032872(regulation of stress-activ…	04146(Peroxisome);05146(Amoebiasis)	K13279	EC:1.11.1.24	peroxiredoxin 1 [Source:VGNC Symbol;Acc:VGNC:33299]	protein_coding	490.13	489.885	500.515	495.055	231.724	236.026	240.527	234.466	2.09557	1.06734	0	0	up
ENSBTAG00000006343	IL1R2	515700	ENSBTAT00000008322	GO:0004908(interleukin-1 receptor activity);GO:0004910(interleukin-1, type II, blocking receptor activity);GO:0005737(cytoplasm);GO:0010955(negative regulation of protein processing);GO:0016485(protein processing);GO:0019966(interleukin-1 binding);GO:0032690(negative regulation of interleukin-1 alpha production);GO:1900016(negative regulation of cytokine production involved in inflammatory respon…	04060(Cytokine-cytokine receptor interaction);04640(Hematopoietic cell lineage);05146(Amoebiasis);05166(Human T-cell leukemia virus 1 infection);05202(Transcriptional misregulation in cancer);05215(Prostate cancer);05418(Fluid shear stress and atherosclerosis)	NA	NA	interleukin 1 receptor type 2 [Source:VGNC Symbol;Acc:VGNC:30132]	protein_coding	7.01533	7.02135	6.73471	6.63984	25.052	25.0438	25.9572	23.9533	0.274095	-1.86725	0	0	down
ENSBTAG00000016915	FLT1	503620	ENSBTAT00000061117;ENSBTAT00000086632	GO:0002548(monocyte chemotaxis);GO:0004672(protein kinase activity);GO:0004713(protein tyrosine kinase activity);GO:0004714(transmembrane receptor protein tyrosine kinase activity);GO:0005021(vascular endothelial growth factor receptor activity);GO:0005524(ATP binding);GO:0005886(plasma membrane);GO:0005887(integral component of plasma membrane);GO:0006468(protein phosphorylation);GO:0007169(tran…	04010(MAPK signaling pathway);04014(Ras signaling pathway);04015(Rap1 signaling pathway);04020(Calcium signaling pathway);04066(HIF-1 signaling pathway);04151(PI3K-Akt signaling pathway);04510(Focal adhesion);05202(Transcriptional misregulation in cancer);05323(Rheumatoid arthritis);05323(Rheumatoid arthritis)	K05096	EC:2.7.10.1	fms related receptor tyrosine kinase 1 [Source:VGNC Symbol;Acc:VGNC:29041]	protein_coding	18.3601	17.4596	18.0874	16.996	35.2625	36.742	37.1346	35.2681	0.490994	-1.02622	5e-308	4e-305	down
ENSBTAG00000044010	EMB	785366	ENSBTAT00000061571	GO:0005515(protein binding);GO:0005886(plasma membrane);GO:0007155(cell adhesion);GO:0007411(axon guidance)	NA	NA	NA	embigin [Source:HGNC Symbol;Acc:HGNC:30465]	protein_coding	55.7893	57.4673	56.6548	57.3598	130.531	135.986	125.248	126.983	0.438116	-1.19062	2.86863e-286	2.54382e-283	down
ENSBTAG00000006894	NOS2	282876,339345	ENSBTAT00000009062;ENSBTAT00000085225	GO:0001666(response to hypoxia);GO:0004517(nitric-oxide synthase activity);GO:0005516(calmodulin binding);GO:0005737(cytoplasm);GO:0005777(peroxisome);GO:0005829(cytosol);GO:0006527(arginine catabolic process);GO:0006801(superoxide metabolic process);GO:0006809(nitric oxide biosynthetic process);GO:0007623(circadian rhythm);GO:0009617(response to bacterium);GO:0010181(FMN binding);GO:0010629(nega…	00220(Arginine biosynthesis);00330(Arginine and proline metabolism);01100(Metabolic pathways);04020(Calcium signaling pathway);04066(HIF-1 signaling pathway);04146(Peroxisome);04371(Apelin signaling pathway);04926(Relaxin signaling pathway);05010(Alzheimer disease);05014(Amyotrophic lateral sclerosis);05022(Pathways of neurodegeneration - multiple diseases);05133(Pertussis);05140(Leishmaniasis);0…	K13241	EC:1.14.13.39	nitric oxide synthase 2 [Source:VGNC Symbol;Acc:VGNC:32173]	protein_coding	39.4879	38.6305	37.626	39.193	20.0715	18.6207	18.8085	19.8643	2.00268	1.00193	1.2218e-217	6.62112e-215	up
ENSBTAG00000020453	CLEC5A	615201	ENSBTAT00000027255	GO:0001618(virus receptor activity);GO:0001819(positive regulation of cytokine production);GO:0002076(osteoblast development);GO:0005829(cytosol);GO:0005886(plasma membrane);GO:0009986(cell surface);GO:0030099(myeloid cell differentiation);GO:0033033(negative regulation of myeloid cell apoptotic process);GO:0043066(negative regulation of apoptotic process);GO:0045087(innate immune response)	NA	NA	NA	C-type lectin domain containing 5A [Source:VGNC Symbol;Acc:VGNC:27435]	protein_coding	21.265	19.6133	20.7053	20.3436	48.8402	48.3931	44.3446	48.9392	0.430025	-1.21751	1.59639e-214	8.41727e-212	down
ENSBTAG00000004716	RETN	369020	ENSBTAT00000006189;ENSBTAT00000079196;ENSBTAT00000068433	GO:0005179(hormone activity);GO:0005576(extracellular region);GO:0005576(extracellular region)	NA	NA	NA	resistin [Source:VGNC Symbol;Acc:VGNC:33877]	protein_coding	13.763	13.9794	14.5957	15.5673	38.7349	38.628	44.1666	42.1171	0.353845	-1.49881	4.24096e-133	1.11807e-130	down
ENSBTAG00000023026	ENSBTAG00000023026		ENSBTAT00000031287;ENSBTAT00000084352	GO:0004867(serine-type endopeptidase inhibitor activity);GO:0005615(extracellular space);GO:0043066(negative regulation of apoptotic process);GO:0043066(negative regulation of apoptotic process)	04610(Complement and coagulation cascades);04610(Complement and coagulation cascades)	NA	NA		protein_coding	9.84589	11.5754	10.9135	12.352	31.0405	27.691	30.8501	28.6341	0.37801	-1.4035	7.72421e-116	1.69316e-113	down
ENSBTAG00000007101	F3	280686,1272	ENSBTAT00000009341	GO:0001938(positive regulation of endothelial cell proliferation);GO:0002020(protease binding);GO:0002541(activation of plasma proteins involved in acute inflammatory response);GO:0004252(serine-type endopeptidase activity);GO:0004896(cytokine receptor activity);GO:0005515(protein binding);GO:0005543(phospholipid binding);GO:0005615(extracellular space);GO:0005887(integral component of plasma mem…	04610(Complement and coagulation cascades);04933(AGE-RAGE signaling pathway in diabetic complications)	NA	NA	coagulation factor III, tissue factor [Source:VGNC Symbol;Acc:VGNC:28687]	protein_coding	19.8535	23.8749	19.9858	18.732	48.575	47.4662	48.6586	49.0873	0.425447	-1.23295	2.17539e-110	4.51487e-108	down
ENSBTAG00000016208	TGM2	281528	ENSBTAT00000021569;ENSBTAT00000074363	GO:0000785(chromatin);GO:0003810(protein-glutamine gamma-glutamyltransferase activity);GO:0005509(calcium ion binding);GO:0005525(GTP binding);GO:0005634(nucleus);GO:0005739(mitochondrion);GO:0005829(cytosol);GO:0005886(plasma membrane);GO:0007200(phospholipase C-activating G protein-coupled receptor signaling pathway);GO:0018149(peptide cross-linking);GO:0018277(protein deamination);GO:0031012(e…	05016(Huntington disease);05016(Huntington disease)	K05625	EC:2.3.2.13	transglutaminase 2 [Source:VGNC Symbol;Acc:VGNC:35810]	protein_coding	9.32175	8.30649	8.36453	9.38743	3.51167	3.06448	3.36708	3.16778	2.69851	1.43216	3.96922e-100	7.03958e-98	up
ENSBTAG00000009475	PLXDC2	515731	ENSBTAT00000012472;ENSBTAT00000073828;ENSBTAT00000081379	NA	NA	NA	NA	plexin domain containing 2 [Source:VGNC Symbol;Acc:VGNC:33058]	protein_coding	4.57055	5.34558	5.12918	4.90765	9.80931	10.2765	10.3282	10.4581	0.48818	-1.03452	1.40503e-91	2.09243e-89	down
ENSBTAG00000021462	CSF3	281096	ENSBTAT00000028610	GO:0005125(cytokine activity);GO:0005130(granulocyte colony-stimulating factor receptor binding);GO:0005576(extracellular region);GO:0006955(immune response);GO:0014068(positive regulation of phosphatidylinositol 3-kinase signaling);GO:0019899(enzyme binding);GO:0030838(positive regulation of actin filament polymerization);GO:0032092(positive regulation of protein binding);GO:0033138(positive reg…	04060(Cytokine-cytokine receptor interaction);04151(PI3K-Akt signaling pathway);04630(JAK-STAT signaling pathway);04640(Hematopoietic cell lineage);04657(IL-17 signaling pathway);05144(Malaria);05171(Coronavirus disease - COVID-19)	NA	NA	colony stimulating factor 3 [Source:VGNC Symbol;Acc:VGNC:27757]	protein_coding	19.3186	17.0209	18.46	16.3113	36.9842	36.1177	35.0213	37.5098	0.488287	-1.0342	1.68094e-84	2.18623e-82	down
ENSBTAG00000007268	F13A1	617881	ENSBTAT00000009559;ENSBTAT00000079086	GO:0003810(protein-glutamine gamma-glutamyltransferase activity);GO:0007596(blood coagulation);GO:0018149(peptide cross-linking);GO:0072378(blood coagulation, fibrin clot formation);GO:0072378(blood coagulation, fibrin clot formation)	04610(Complement and coagulation cascades);05171(Coronavirus disease - COVID-19);05171(Coronavirus disease - COVID-19)	K03917	EC:2.3.2.13	coagulation factor XIII A chain [Source:VGNC Symbol;Acc:VGNC:28680]	protein_coding	3.57299	3.68781	3.76455	3.62836	7.90988	8.06836	8.90437	7.61011	0.450984	-1.14885	2.38025e-76	2.5375e-74	down
ENSBTAG00000000781	HIP1	505919	ENSBTAT00000001039	GO:0003779(actin binding);GO:0005543(phospholipid binding);GO:0005737(cytoplasm);GO:0005794(Golgi apparatus);GO:0006897(endocytosis);GO:0006915(apoptotic process);GO:0006919(activation of cysteine-type endopeptidase activity involved in apoptotic process);GO:0030136(clathrin-coated vesicle);GO:0030276(clathrin binding);GO:0032051(clathrin light chain binding);GO:0032266(phosphatidylinositol-3-pho…	05016(Huntington disease);05022(Pathways of neurodegeneration - multiple diseases)	NA	NA	huntingtin interacting protein 1 [Source:VGNC Symbol;Acc:VGNC:29857]	protein_coding	2.22352	2.05438	1.834	2.19056	5.55381	5.89457	5.62432	5.90827	0.361276	-1.46883	8.07066e-71	7.79458e-69	down
ENSBTAG00000008723	CCBE1	534569	ENSBTAT00000011491	GO:0001945(lymph vessel development);GO:0001946(lymphangiogenesis);GO:0002020(protease binding);GO:0003016(respiratory system process);GO:0005509(calcium ion binding);GO:0005518(collagen binding);GO:0005615(extracellular space);GO:0007585(respiratory gaseous exchange by respiratory system);GO:0010575(positive regulation of vascular endothelial growth factor production);GO:0010595(positive regulat…	NA	NA	NA	collagen and calcium binding EGF domains 1 [Source:VGNC Symbol;Acc:VGNC:26828]	protein_coding	8.37282	9.85596	8.24546	7.82972	20.4302	18.7077	19.4682	18.2572	0.446298	-1.16392	3.45196e-52	2.22258e-50	down
ENSBTAG00000038042	CXCR2	782719	ENSBTAT00000053695;ENSBTAT00000072475	GO:0004930(G protein-coupled receptor activity);GO:0006935(chemotaxis);GO:0007186(G protein-coupled receptor signaling pathway);GO:0016021(integral component of membrane);GO:0016494(C-X-C chemokine receptor activity);GO:0019959(interleukin-8 binding);GO:0019959(interleukin-8 binding)	04060(Cytokine-cytokine receptor interaction);04061(Viral protein interaction with cytokine and cytokine receptor);04062(Chemokine signaling pathway);04072(Phospholipase D signaling pathway);04144(Endocytosis);05163(Human cytomegalovirus infection);05163(Human cytomegalovirus infection)	NA	NA	C-X-C motif chemokine receptor 2 [Source:NCBI gene (formerly Entrezgene);Acc:782719]	protein_coding	3.49193	3.34493	3.35911	3.8051	10.1251	8.80479	11.3129	9.93082	0.348515	-1.52071	5.2587e-51	3.33091e-49	down
ENSBTAG00000013569	CD38	327677	ENSBTAT00000018042;ENSBTAT00000081576;ENSBTAT00000073897	GO:0003953(NAD+ nucleosidase activity);GO:0050135(NAD(P)+ nucleosidase activity);GO:0050135(NAD(P)+ nucleosidase activity)	00760(Nicotinate and nicotinamide metabolism);01100(Metabolic pathways);04020(Calcium signaling pathway);04640(Hematopoietic cell lineage);04921(Oxytocin signaling pathway);04970(Salivary secretion);04972(Pancreatic secretion);04972(Pancreatic secretion)	K01242	EC:2.4.99.20;EC:3.2.2.6	CD38 molecule [Source:VGNC Symbol;Acc:VGNC:27027]	protein_coding	4.11374	4.54752	5.46275	4.93208	10.8831	10.1908	9.5677	9.78911	0.471326	-1.0852	4.56147e-43	2.31142e-41	down
ENSBTAG00000037768	MMP3	281309	ENSBTAT00000013124	GO:0004175(endopeptidase activity);GO:0004222(metalloendopeptidase activity);GO:0006508(proteolysis);GO:0008233(peptidase activity);GO:0008237(metallopeptidase activity);GO:0008270(zinc ion binding);GO:0010727(negative regulation of hydrogen peroxide metabolic process);GO:0031012(extracellular matrix);GO:0031334(positive regulation of protein-containing complex assembly);GO:0071492(cellular respo…	04657(IL-17 signaling pathway);04668(TNF signaling pathway);05171(Coronavirus disease - COVID-19);05202(Transcriptional misregulation in cancer);05215(Prostate cancer);05323(Rheumatoid arthritis)	K01394	EC:3.4.24.17	matrix metallopeptidase 3 [Source:NCBI gene (formerly Entrezgene);Acc:281309]	protein_coding	2.63056	3.37364	2.6383	3.95538	8.22821	9.10552	8.6597	9.17995	0.358165	-1.4813	5.98925e-37	2.50739e-35	down
ENSBTAG00000008091	SELENBP1	510154	ENSBTAT00000010644;ENSBTAT00000079834;ENSBTAT00000066622	GO:0001650(fibrillar center);GO:0005515(protein binding);GO:0005730(nucleolus);GO:0008430(selenium binding);GO:0018549(methanethiol oxidase activity);GO:0018549(methanethiol oxidase activity)	00920(Sulfur metabolism);01100(Metabolic pathways);01100(Metabolic pathways)	K17285	EC:1.8.3.4	selenium binding protein 1 [Source:VGNC Symbol;Acc:VGNC:34422]	protein_coding	10.4141	10.3437	9.74534	9.34375	4.69903	4.62581	5.28644	4.96987	2.03496	1.025	8.07708e-36	3.29656e-34	up
ENSBTAG00000005260	SPP1	281499,30827	ENSBTAT00000081763;ENSBTAT00000006929;ENSBTAT00000075931	GO:0001503(ossification);GO:0005178(integrin binding);GO:0005615(extracellular space);GO:0005794(Golgi apparatus);GO:0006710(androgen catabolic process);GO:0007155(cell adhesion);GO:0033280(response to vitamin D);GO:0045893(positive regulation of DNA-templated transcription);GO:0071394(cellular response to testosterone stimulus);GO:2000866(positive regulation of estradiol secretion);GO:2000866(po…	04151(PI3K-Akt signaling pathway);04371(Apelin signaling pathway);04510(Focal adhesion);04512(ECM-receptor interaction);04620(Toll-like receptor signaling pathway);04929(GnRH secretion);05165(Human papillomavirus infection);05165(Human papillomavirus infection)	NA	NA	secreted phosphoprotein 1 [Source:VGNC Symbol;Acc:VGNC:35232]	protein_coding	5.9893	4.41184	5.62353	4.90174	11.256	10.4862	12.7057	11.2189	0.458241	-1.12582	2.27409e-35	9.12866e-34	down
ENSBTAG00000009012	PTX3	541148,5309	ENSBTAT00000011863	GO:0001550(ovarian cumulus expansion);GO:0001849(complement component C1q complex binding);GO:0001872((1->3)-beta-D-glucan binding);GO:0001878(response to yeast);GO:0005615(extracellular space);GO:0008228(opsonization);GO:0030198(extracellular matrix organization);GO:0031012(extracellular matrix);GO:0042802(identical protein binding);GO:0044869(negative regulation by host of viral exo-alpha-siali…	NA	NA	NA	pentraxin 3 [Source:VGNC Symbol;Acc:VGNC:33566]	protein_coding	8.60995	9.56719	10.0323	10.749	3.75161	4.58751	4.53483	3.99065	2.31007	1.20794	6.31076e-34	2.41879e-32	up
ENSBTAG00000048731	ENSBTAG00000048731		ENSBTAT00000076287	GO:0003824(catalytic activity);GO:0005634(nucleus);GO:0006338(chromatin remodeling)	NA	NA	NA		protein_coding	3.88336	3.88908	4.21403	3.68232	7.76115	9.39426	8.85576	8.03545	0.460216	-1.11962	1.13269e-33	4.31593e-32	down
ENSBTAG00000008612	C1R	511581	ENSBTAT00000015014;ENSBTAT00000011362;ENSBTAT00000073935	GO:0004252(serine-type endopeptidase activity);GO:0005509(calcium ion binding);GO:0006508(proteolysis);GO:0006958(complement activation, classical pathway);GO:0006958(complement activation, classical pathway)	04145(Phagosome);04610(Complement and coagulation cascades);05133(Pertussis);05150(Staphylococcus aureus infection);05171(Coronavirus disease - COVID-19);05322(Systemic lupus erythematosus);05322(Systemic lupus erythematosus)	K01330	EC:3.4.21.41	complement C1r [Source:VGNC Symbol;Acc:VGNC:56194]	protein_coding	2.75445	2.69411	2.77304	2.65111	0.996363	0.82282	0.88542	0.755725	3.1421	1.65173	1.18799e-33	4.51784e-32	up
ENSBTAG00000014707	ISG15	281871	ENSBTAT00000019573	GO:0005178(integrin binding);GO:0005515(protein binding);GO:0005576(extracellular region);GO:0007229(integrin-mediated signaling pathway);GO:0009615(response to virus);GO:0009617(response to bacterium);GO:0019941(modification-dependent protein catabolic process);GO:0030501(positive regulation of bone mineralization);GO:0031386(protein tag);GO:0031397(negative regulation of protein ubiquitination)…	04622(RIG-I-like receptor signaling pathway);05165(Human papillomavirus infection);05169(Epstein-Barr virus infection);05171(Coronavirus disease - COVID-19)	NA	NA	ISG15 ubiquitin like modifier [Source:VGNC Symbol;Acc:VGNC:30293]	protein_coding	22.4709	20.4279	21.556	22.7298	9.69819	9.55865	8.91184	11.8017	2.18123	1.12514	7.30374e-27	2.14269e-25	up
ENSBTAG00000014432	HNMT	613413	ENSBTAT00000019196	GO:0001692(histamine metabolic process);GO:0001695(histamine catabolic process);GO:0005654(nucleoplasm);GO:0005737(cytoplasm);GO:0005813(centrosome);GO:0005829(cytosol);GO:0008170(N-methyltransferase activity);GO:0032259(methylation);GO:0046539(histamine N-methyltransferase activity)	00340(Histidine metabolism);01100(Metabolic pathways)	K00546	EC:2.1.1.8	histamine N-methyltransferase [Source:VGNC Symbol;Acc:VGNC:29893]	protein_coding	1.05954	1.34072	1.16047	1.32571	3.8528	2.96691	2.79285	3.56228	0.370892	-1.43093	1.71559e-25	4.79506e-24	down
ENSBTAG00000050790	C3H1orf226	783439	ENSBTAT00000076053	NA	NA	NA	NA	chromosome 3 C1orf226 homolog [Source:NCBI gene (formerly Entrezgene);Acc:783439]	protein_coding	2.59737	2.67503	2.88941	2.97945	1.2489	1.01838	1.29285	1.38763	2.25178	1.17106	4.84068e-25	1.32636e-23	up
ENSBTAG00000054546	ENSBTAG00000054546		ENSBTAT00000078607	NA	NA	NA	NA		protein_coding	2.94965	3.58148	2.60557	2.95363	6.85494	6.47156	6.13558	5.86094	0.477444	-1.0666	1.31481e-24	3.51379e-23	down
ENSBTAG00000022715	ENSBTAG00000022715		ENSBTAT00000015890	NA	NA	NA	NA		pseudogene	0.977744	0.852849	0.597345	0.604528	1.93721	2.21358	2.0273	2.31754	0.356944	-1.48623	1.91571e-19	3.83713e-18	down
ENSBTAG00000020096	MS4A2	531987	ENSBTAT00000026773	GO:0005887(integral component of plasma membrane);GO:0006954(inflammatory response);GO:0006955(immune response);GO:0007165(signal transduction);GO:0007166(cell surface receptor signaling pathway);GO:0009897(external side of plasma membrane);GO:0016021(integral component of membrane);GO:0019863(IgE binding);GO:0032998(Fc-epsilon receptor I complex);GO:0038095(Fc-epsilon receptor signaling pathway)	04071(Sphingolipid signaling pathway);04072(Phospholipase D signaling pathway);04664(Fc epsilon RI signaling pathway);05310(Asthma)	NA	NA	membrane spanning 4-domains A2 [Source:VGNC Symbol;Acc:VGNC:31685]	protein_coding	0.868298	0.914823	1.01976	1.59569	3.34159	3.59567	3.19594	2.74039	0.341674	-1.54931	4.77217e-19	9.36623e-18	down
ENSBTAG00000019343	MDFI	286808	ENSBTAT00000025763;ENSBTAT00000076360;ENSBTAT00000067738	NA	NA	NA	NA	MyoD family inhibitor [Source:VGNC Symbol;Acc:VGNC:31329]	protein_coding	2.5833	2.31631	2.55441	2.2191	0.928162	0.675857	0.89819	0.533827	3.1861	1.67179	7.78784e-19	1.50877e-17	up
ENSBTAG00000049193	ENSBTAG00000049193		ENSBTAT00000074790	NA	NA	NA	NA		protein_coding	2.37103	2.52508	2.05047	2.44604	4.46626	4.97377	5.90275	4.59743	0.471039	-1.08608	2.19401e-18	4.12757e-17	down
ENSBTAG00000000720	CTSL	515200	ENSBTAT00000000962;ENSBTAT00000036427	GO:0001968(fibronectin binding);GO:0002250(adaptive immune response);GO:0004197(cysteine-type endopeptidase activity);GO:0005518(collagen binding);GO:0005615(extracellular space);GO:0005764(lysosome);GO:0005771(multivesicular body);GO:0005794(Golgi apparatus);GO:0005886(plasma membrane);GO:0006508(proteolysis);GO:0008234(cysteine-type peptidase activity);GO:0016540(protein autoprocessing);GO:0019…	04140(Autophagy - animal);04142(Lysosome);04145(Phagosome);04210(Apoptosis);04612(Antigen processing and presentation);05205(Proteoglycans in cancer);05323(Rheumatoid arthritis);05418(Fluid shear stress and atherosclerosis);05418(Fluid shear stress and atherosclerosis)	K01365	EC:3.4.22.15	cathepsin L [Source:NCBI gene (formerly Entrezgene);Acc:515200]	protein_coding	6.52392	7.44894	8.67411	7.15052	3.19761	3.598	3.24402	4.2715	2.08212	1.05806	3.79289e-18	7.0539e-17	up
ENSBTAG00000009421	CD1E	510832	ENSBTAT00000038392	GO:0005730(nucleolus);GO:0005794(Golgi apparatus)	04530(Tight junction);04640(Hematopoietic cell lineage);05146(Amoebiasis)	NA	NA	CD1e molecule [Source:VGNC Symbol;Acc:VGNC:27008]	protein_coding	1.45179	1.01065	1.14431	1.31248	3.12621	2.9755	3.30922	2.64188	0.408139	-1.29287	8.31242e-18	1.50713e-16	down
ENSBTAG00000013769	NECTIN3	534360	ENSBTAT00000083965;ENSBTAT00000032332;ENSBTAT00000076938	GO:0005911(cell-cell junction);GO:0007155(cell adhesion);GO:0007286(spermatid development);GO:0042803(protein homodimerization activity);GO:0050839(cell adhesion molecule binding);GO:0050839(cell adhesion molecule binding)	04514(Cell adhesion molecules);04520(Adherens junction);04520(Adherens junction)	NA	NA	nectin cell adhesion molecule 3 [Source:VGNC Symbol;Acc:VGNC:106835]	protein_coding	1.45481	1.53506	1.30516	0.996913	3.00794	3.01863	2.78616	3.22862	0.43948	-1.18613	2.44454e-17	4.31588e-16	down
ENSBTAG00000023601	POLR1G	617937	ENSBTAT00000082464;ENSBTAT00000032261	GO:0001650(fibrillar center);GO:0005654(nucleoplasm);GO:0005739(mitochondrion);GO:0005829(cytosol);GO:0006360(transcription by RNA polymerase I);GO:0006360(transcription by RNA polymerase I)	NA	NA	NA	RNA polymerase I subunit G [Source:VGNC Symbol;Acc:VGNC:27030]	protein_coding	3.63497	3.16784	3.33568	3.88911	1.74308	1.69104	1.5025	1.81929	2.07635	1.05405	3.97829e-17	6.94209e-16	up
ENSBTAG00000038337	MZB1	510480	ENSBTAT00000057188	GO:0002639(positive regulation of immunoglobulin production);GO:0005576(extracellular region);GO:0005788(endoplasmic reticulum lumen);GO:0008284(positive regulation of cell population proliferation);GO:0030888(regulation of B cell proliferation);GO:0033622(integrin activation);GO:0034663(endoplasmic reticulum chaperone complex);GO:0042127(regulation of cell population proliferation);GO:0046626(re…	NA	NA	NA	marginal zone B and B1 cell specific protein [Source:VGNC Symbol;Acc:VGNC:31849]	protein_coding	5.53211	7.44214	6.57449	6.59963	2.09384	2.23414	2.88124	2.73143	2.63045	1.39531	7.26437e-17	1.24754e-15	up
ENSBTAG00000001462	FLT4	338031	ENSBTAT00000040219	GO:0001934(positive regulation of protein phosphorylation);GO:0001938(positive regulation of endothelial cell proliferation);GO:0001946(lymphangiogenesis);GO:0004672(protein kinase activity);GO:0004713(protein tyrosine kinase activity);GO:0004714(transmembrane receptor protein tyrosine kinase activity);GO:0005021(vascular endothelial growth factor receptor activity);GO:0005524(ATP binding);GO:000…	04010(MAPK signaling pathway);04014(Ras signaling pathway);04015(Rap1 signaling pathway);04020(Calcium signaling pathway);04151(PI3K-Akt signaling pathway);04510(Focal adhesion);05200(Pathways in cancer);05224(Breast cancer)	K05097	EC:2.7.10.1	fms related receptor tyrosine kinase 4 [Source:VGNC Symbol;Acc:VGNC:29044]	protein_coding	0.245735	0.295395	0.389085	0.37777	0.786771	0.843508	0.79679	0.878264	0.39572	-1.33745	2.40362e-16	4.00104e-15	down
ENSBTAG00000026753	CXCR1	281863	ENSBTAT00000038197	GO:0004930(G protein-coupled receptor activity);GO:0006935(chemotaxis);GO:0007186(G protein-coupled receptor signaling pathway);GO:0016021(integral component of membrane);GO:0016494(C-X-C chemokine receptor activity);GO:0019959(interleukin-8 binding)	04060(Cytokine-cytokine receptor interaction);04061(Viral protein interaction with cytokine and cytokine receptor);04062(Chemokine signaling pathway);04072(Phospholipase D signaling pathway);04144(Endocytosis)	NA	NA	chemokine (C-X-C motif) receptor 1 [Source:NCBI gene (formerly Entrezgene);Acc:281863]	protein_coding	0.822715	0.661434	1.10609	0.49838	3.03798	2.16985	2.63101	2.41481	0.301221	-1.7311	3.96574e-16	6.50695e-15	down
ENSBTAG00000019347	PLXDC1	536989	ENSBTAT00000025765	GO:0001525(angiogenesis);GO:0005737(cytoplasm);GO:0005886(plasma membrane);GO:0043235(receptor complex)	NA	NA	NA	plexin domain containing 1 [Source:VGNC Symbol;Acc:VGNC:33057]	protein_coding	3.88441	3.5511	2.57434	3.99409	1.234	1.55393	1.41045	1.69216	2.37736	1.24936	4.21191e-16	6.88769e-15	up
ENSBTAG00000021326	CCL20	281666	ENSBTAT00000028430	GO:0005576(extracellular region);GO:0006935(chemotaxis);GO:0006955(immune response);GO:0008009(chemokine activity);GO:0031731(CCR6 chemokine receptor binding);GO:0035584(calcium-mediated signaling using intracellular calcium source);GO:0060326(cell chemotaxis);GO:2000406(positive regulation of T cell migration)	04060(Cytokine-cytokine receptor interaction);04061(Viral protein interaction with cytokine and cytokine receptor);04062(Chemokine signaling pathway);04657(IL-17 signaling pathway);04668(TNF signaling pathway);05323(Rheumatoid arthritis)	NA	NA	C-C motif chemokine ligand 20 [Source:VGNC Symbol;Acc:VGNC:26947]	protein_coding	2.24285	1.69623	2.83929	2.63287	5.62367	6.96359	4.87404	7.86077	0.371662	-1.42794	8.17469e-15	1.22961e-13	down
ENSBTAG00000006221	ADGRG3	529961	ENSBTAT00000008168	GO:0004888(transmembrane signaling receptor activity);GO:0004930(G protein-coupled receptor activity);GO:0005886(plasma membrane);GO:0007166(cell surface receptor signaling pathway);GO:0007186(G protein-coupled receptor signaling pathway);GO:0016021(integral component of membrane);GO:0030183(B cell differentiation);GO:0030334(regulation of cell migration);GO:0032792(negative regulation of CREB tr…	NA	NA	NA	adhesion G protein-coupled receptor G3 [Source:VGNC Symbol;Acc:VGNC:25667]	protein_coding	0.130339	0.158612	0.218206	0.211821	0.542261	0.680565	0.527734	0.791258	0.28286	-1.82184	1.06473e-14	1.58806e-13	down
ENSBTAG00000015086	HSD11B1	282589	ENSBTAT00000020078	GO:0005783(endoplasmic reticulum);GO:0005789(endoplasmic reticulum membrane);GO:0016020(membrane);GO:0016021(integral component of membrane);GO:0016491(oxidoreductase activity);GO:0030176(integral component of endoplasmic reticulum membrane);GO:0030324(lung development);GO:0042803(protein homodimerization activity);GO:0050661(NADP binding);GO:0070524(11-beta-hydroxysteroid dehydrogenase (NADP+) a…	00140(Steroid hormone biosynthesis);00980(Metabolism of xenobiotics by cytochrome P450);01100(Metabolic pathways);05204(Chemical carcinogenesis)	K15680	EC:1.1.1.146	hydroxysteroid 11-beta dehydrogenase 1 [Source:VGNC Symbol;Acc:VGNC:29965]	protein_coding	3.53072	2.93311	3.53507	3.32098	1.1741	1.24485	1.21765	1.31123	2.69207	1.42872	1.45371e-14	2.14364e-13	up
ENSBTAG00000013148	CLDN1	414922	ENSBTAT00000017476	GO:0001618(virus receptor activity);GO:0005198(structural molecule activity);GO:0005886(plasma membrane);GO:0005887(integral component of plasma membrane);GO:0005911(cell-cell junction);GO:0005923(bicellular tight junction);GO:0016021(integral component of membrane);GO:0016323(basolateral plasma membrane);GO:0016324(apical plasma membrane);GO:0016328(lateral plasma membrane);GO:0016338(calcium-in…	04514(Cell adhesion molecules);04530(Tight junction);04670(Leukocyte transendothelial migration);05160(Hepatitis C)	NA	NA	claudin 1 [Source:VGNC Symbol;Acc:VGNC:27402]	protein_coding	3.19706	2.30393	1.8555	2.76665	5.4311	5.8326	5.0633	6.33353	0.44673	-1.16253	3.85531e-14	5.52632e-13	down
ENSBTAG00000013982	UACA	281559	ENSBTAT00000074550;ENSBTAT00000077301;ENSBTAT00000075957	GO:0005515(protein binding);GO:0005654(nucleoplasm);GO:0005829(cytosol);GO:0097190(apoptotic signaling pathway);GO:1901222(regulation of NIK/NF-kappaB signaling);GO:1901222(regulation of NIK/NF-kappaB signaling)	NA	NA	NA	uveal autoantigen with coiled-coil domains and ankyrin repeats [Source:VGNC Symbol;Acc:VGNC:36558]	protein_coding	0.376959	0.383231	0.47796	0.369406	0.134284	0.12164	0.0695558	0.0579917	4.19212	2.06768	8.75158e-14	1.23096e-12	up
ENSBTAG00000016566	ITGA9	532127	ENSBTAT00000022042	GO:0007155(cell adhesion);GO:0008305(integrin complex)	04151(PI3K-Akt signaling pathway);04510(Focal adhesion);04512(ECM-receptor interaction);04514(Cell adhesion molecules);04810(Regulation of actin cytoskeleton);05165(Human papillomavirus infection);05410(Hypertrophic cardiomyopathy);05412(Arrhythmogenic right ventricular cardiomyopathy);05414(Dilated cardiomyopathy)	NA	NA	integrin subunit alpha 9 [Source:VGNC Symbol;Acc:VGNC:30320]	protein_coding	0.305668	0.321822	0.310619	0.38373	1.04209	0.639873	0.793993	0.855074	0.396826	-1.33342	1.06534e-13	1.4888e-12	down
ENSBTAG00000047632	ENSBTAG00000047632		ENSBTAT00000065204	GO:0003823(antigen binding);GO:0006910(phagocytosis, recognition);GO:0006911(phagocytosis, engulfment);GO:0006958(complement activation, classical pathway);GO:0009897(external side of plasma membrane);GO:0034987(immunoglobulin receptor binding);GO:0042571(immunoglobulin complex, circulating);GO:0042742(defense response to bacterium);GO:0045087(innate immune response);GO:0050853(B cell receptor si…	NA	NA	NA		protein_coding	5.79811	5.52391	4.63915	5.81788	2.03543	2.32143	3.19886	1.69293	2.35484	1.23563	3.10192e-13	4.16772e-12	up
ENSBTAG00000052673	ENSBTAG00000052673		ENSBTAT00000075260	NA	NA	NA	NA		lncRNA	0	0	0	0	0	3.64472	4.66852	0	4.8116e-05	-14.3431	4.28438e-13	5.70928e-12	down
ENSBTAG00000011743	TLL2	504975	ENSBTAT00000015593	GO:0004222(metalloendopeptidase activity);GO:0005509(calcium ion binding);GO:0006508(proteolysis);GO:0008237(metallopeptidase activity);GO:0008270(zinc ion binding);GO:0048632(negative regulation of skeletal muscle tissue growth)	NA	NA	NA	tolloid like 2 [Source:VGNC Symbol;Acc:VGNC:35896]	protein_coding	0.870458	0.748925	0.640195	0.752269	1.1811	1.5313	1.66368	1.66827	0.498292	-1.00494	8.41249e-13	1.08688e-11	down
ENSBTAG00000013791	FFAR3	527517	ENSBTAT00000018317;ENSBTAT00000053502	GO:0002385(mucosal immune response);GO:0002720(positive regulation of cytokine production involved in immune response);GO:0002879(positive regulation of acute inflammatory response to non-antigenic stimulus);GO:0003062(regulation of heart rate by chemical signal);GO:0004930(G protein-coupled receptor activity);GO:0007186(G protein-coupled receptor signaling pathway);GO:0007193(adenylate cyclase-i…	NA	NA	NA	free fatty acid receptor 3 [Source:NCBI gene (formerly Entrezgene);Acc:527517]	protein_coding	5.31808	4.9413	5.86291	4.67523	2.38821	2.92919	2.32727	2.19368	2.11392	1.07992	1.00043e-12	1.28404e-11	up
ENSBTAG00000016542	LAMB3	529939	ENSBTAT00000075860;ENSBTAT00000022005;ENSBTAT00000069496	GO:0005604(basement membrane);GO:0005610(laminin-5 complex);GO:0035987(endodermal cell differentiation);GO:0050873(brown fat cell differentiation);GO:0050873(brown fat cell differentiation)	04151(PI3K-Akt signaling pathway);04510(Focal adhesion);04512(ECM-receptor interaction);05145(Toxoplasmosis);05146(Amoebiasis);05165(Human papillomavirus infection);05200(Pathways in cancer);05222(Small cell lung cancer);05222(Small cell lung cancer)	NA	NA	laminin subunit beta 3 [Source:VGNC Symbol;Acc:VGNC:30773]	protein_coding	2.11444	1.35471	1.56497	1.71088	0.833378	0.61801	0.364746	0.434446	2.997	1.58352	1.43652e-12	1.81863e-11	up
ENSBTAG00000049787	ENSBTAG00000049787		ENSBTAT00000082629	NA	NA	NA	NA		protein_coding	1.52255	1.69045	1.80351	1.80911	4.76074	4.63229	2.53196	4.20416	0.423185	-1.24064	4.29739e-12	5.19763e-11	down
ENSBTAG00000048547	ENSBTAG00000048547		ENSBTAT00000076601	NA	NA	NA	NA		protein_coding	0.948685	1.39397	0.969321	1.3247	3.35533	2.81091	3.10128	2.1517	0.406042	-1.3003	5.92268e-12	7.08e-11	down
ENSBTAG00000052433	ENSBTAG00000052433		ENSBTAT00000078079	NA	NA	NA	NA		protein_coding	1.35421	1.10582	0.861499	1.06576	2.81007	2.35319	2.03026	3.20293	0.421998	-1.24469	7.6509e-12	9.09022e-11	down
ENSBTAG00000054870	ENSBTAG00000054870		ENSBTAT00000071839	NA	NA	NA	NA		protein_coding	1.54663	1.60612	1.36246	1.51609	3.55085	2.99673	3.47105	2.48999	0.482172	-1.05238	2.86414e-11	3.24675e-10	down
ENSBTAG00000046544	SLC7A10	100126273	ENSBTAT00000064045	GO:0015175(neutral amino acid transmembrane transporter activity);GO:0015804(neutral amino acid transport);GO:0016020(membrane);GO:0022857(transmembrane transporter activity);GO:0042941(D-alanine transport);GO:0042942(D-serine transport);GO:0055085(transmembrane transport)	NA	NA	NA	solute carrier family 7 member 10 [Source:VGNC Symbol;Acc:VGNC:34925]	protein_coding	0.613098	0.584053	0.229857	0.471938	0	0	0	0	4747.36	12.2129	3.27052e-11	3.68813e-10	up
ENSBTAG00000010123	APOE	281004	ENSBTAT00000086136;ENSBTAT00000013354	GO:0001540(amyloid-beta binding);GO:0001937(negative regulation of endothelial cell proliferation);GO:0002021(response to dietary excess);GO:0005102(signaling receptor binding);GO:0005319(lipid transporter activity);GO:0005543(phospholipid binding);GO:0005576(extracellular region);GO:0005615(extracellular space);GO:0005783(endoplasmic reticulum);GO:0005794(Golgi apparatus);GO:0006629(lipid metabo…	04979(Cholesterol metabolism);05010(Alzheimer disease);05010(Alzheimer disease)	NA	NA	apolipoprotein E [Source:VGNC Symbol;Acc:VGNC:52178]	protein_coding	0.926928	1.03104	0.670836	1.10568	0.25781	0.123619	0.0745963	0.273589	5.11844	2.3557	5.20517e-11	5.75667e-10	up
ENSBTAG00000054655	ENSBTAG00000054655		ENSBTAT00000075242	NA	NA	NA	NA		protein_coding	0.52316	0.400253	0.267597	0.206653	1.46216	1.11566	1.2891	1.00576	0.286836	-1.8017	5.58791e-11	6.17296e-10	down
ENSBTAG00000054233	FCRL4	534753	ENSBTAT00000075396	GO:0009986(cell surface)	NA	NA	NA	Fc receptor like 4 [Source:HGNC Symbol;Acc:HGNC:18507]	protein_coding	4.71497	4.84124	3.77756	4.20744	2.62883	2.02712	1.3167	2.39057	2.09742	1.06862	1.37673e-10	1.45339e-09	up
ENSBTAG00000052092	ENSBTAG00000052092		ENSBTAT00000085056;ENSBTAT00000080147;ENSBTAT00000068651	GO:0004252(serine-type endopeptidase activity);GO:0005044(scavenger receptor activity);GO:0005886(plasma membrane);GO:0006897(endocytosis);GO:0016020(membrane);GO:0031638(zymogen activation);GO:0031638(zymogen activation)	NA	NA	NA		protein_coding	0.478902	0.367673	0.57248	0.546197	1.17371	1.42343	1.23607	1.24325	0.38713	-1.36911	1.89073e-10	1.97994e-09	down
ENSBTAG00000006790	SPTBN5	531014	ENSBTAT00000008931	NA	NA	NA	NA	spectrin beta, non-erythrocytic 5 [Source:VGNC Symbol;Acc:VGNC:35255]	pseudogene	0.178214	0.124899	0.086015	0.128967	0.376505	0.3204	0.282151	0.328454	0.396246	-1.33553	2.07675e-10	2.16775e-09	down
ENSBTAG00000015991	CDH1	282637,51343	ENSBTAT00000087488	GO:0005509(calcium ion binding);GO:0005802(trans-Golgi network);GO:0005886(plasma membrane);GO:0005912(adherens junction);GO:0007155(cell adhesion);GO:0007156(homophilic cell adhesion via plasma membrane adhesion molecules);GO:0008013(beta-catenin binding);GO:0009898(cytoplasmic side of plasma membrane);GO:0010468(regulation of gene expression);GO:0015629(actin cytoskeleton);GO:0016020(membrane);…	04015(Rap1 signaling pathway);04371(Apelin signaling pathway);04390(Hippo signaling pathway);04514(Cell adhesion molecules);04520(Adherens junction);05100(Bacterial invasion of epithelial cells);05200(Pathways in cancer);05213(Endometrial cancer);05216(Thyroid cancer);05218(Melanoma);05219(Bladder cancer);05226(Gastric cancer)	NA	NA	cadherin 1 [Source:VGNC Symbol;Acc:VGNC:27090]	protein_coding	0.455052	0.355288	0.274201	0.564545	1.43841	0.712272	1.01204	1.38223	0.362839	-1.4626	9.92845e-10	9.78253e-09	down
ENSBTAG00000013290	DYSF	508157	ENSBTAT00000033154;ENSBTAT00000084000	GO:0002280(monocyte activation involved in immune response);GO:0002281(macrophage activation involved in immune response);GO:0005509(calcium ion binding);GO:0005543(phospholipid binding);GO:0005544(calcium-dependent phospholipid binding);GO:0005768(endosome);GO:0005769(early endosome);GO:0005770(late endosome);GO:0005886(plasma membrane);GO:0016021(integral component of membrane);GO:0030139(endoc…	NA	NA	NA	dysferlin [Source:VGNC Symbol;Acc:VGNC:28282]	protein_coding	0.249083	0.387803	0.257969	0.266876	0.477718	0.636617	0.880963	0.691552	0.432376	-1.20964	2.48068e-09	2.34021e-08	down
ENSBTAG00000051311	ENSBTAG00000051311		ENSBTAT00000075482	NA	NA	NA	NA		protein_coding	1.38541	1.39217	1.14599	0.981316	2.03425	2.75665	2.81482	2.62753	0.479309	-1.06097	3.84812e-09	3.5715e-08	down
ENSBTAG00000015298	TNFRSF13B	617948	ENSBTAT00000020341	GO:0005515(protein binding);GO:0005887(integral component of plasma membrane)	04060(Cytokine-cytokine receptor interaction);04672(Intestinal immune network for IgA production);05340(Primary immunodeficiency)	NA	NA	TNF receptor superfamily member 13B [Source:VGNC Symbol;Acc:VGNC:57152]	protein_coding	2.51919	4.23103	2.75758	3.9085	1.1768	1.78903	1.18356	1.09248	2.55945	1.35583	4.11971e-09	3.81269e-08	up
ENSBTAG00000053287	ENSBTAG00000053287		ENSBTAT00000067841	NA	NA	NA	NA		protein_coding	1.20239	1.22263	0.976266	0.955188	2.46309	1.80764	2.63677	2.127	0.482204	-1.05229	6.13017e-09	5.56249e-08	down
ENSBTAG00000019892	HAS2	281220	ENSBTAT00000026503	GO:0005789(endoplasmic reticulum membrane);GO:0005794(Golgi apparatus);GO:0005886(plasma membrane);GO:0005887(integral component of plasma membrane);GO:0008284(positive regulation of cell population proliferation);GO:0030213(hyaluronan biosynthetic process);GO:0030335(positive regulation of cell migration);GO:0036120(cellular response to platelet-derived growth factor stimulus);GO:0042802(identic…	NA	K00752	EC:2.4.1.212	hyaluronan synthase 2 [Source:VGNC Symbol;Acc:VGNC:29755]	protein_coding	0.111171	0.095074	0.036902	0.196048	0.252719	0.577843	0.661233	0.523631	0.217917	-2.19815	1.01303e-08	8.98325e-08	down
ENSBTAG00000053271	ENSBTAG00000053271		ENSBTAT00000073416	GO:0000166(nucleotide binding);GO:0004143(diacylglycerol kinase activity);GO:0005524(ATP binding);GO:0007165(signal transduction);GO:0016301(kinase activity);GO:0016310(phosphorylation);GO:0016740(transferase activity)	NA	NA	NA		protein_coding	0	0	0	0	0.274893	0.726935	0.622535	0.515039	0.000186968	-12.3849	1.21894e-08	1.06974e-07	down
ENSBTAG00000049747	ENSBTAG00000049747		ENSBTAT00000079804	NA	NA	NA	NA		lncRNA	2.27627	1.41116	1.92193	1.29313	3.05571	4.31958	3.31494	5.24271	0.433221	-1.20682	2.11374e-08	1.80468e-07	down
ENSBTAG00000049455	ENSBTAG00000049455		ENSBTAT00000085711	NA	NA	NA	NA		protein_coding	1.12005	2.13589	1.814	1.40982	3.83569	3.16613	3.08632	3.29561	0.484152	-1.04647	2.20563e-08	1.88067e-07	down
ENSBTAG00000051121	ENSBTAG00000051121		ENSBTAT00000078726	GO:0003824(catalytic activity)	NA	NA	NA		protein_coding	0.786824	0.603525	0.479191	0.596163	1.53903	1.50738	0.949811	1.38504	0.458201	-1.12595	2.71244e-08	2.28682e-07	down
ENSBTAG00000053762	ENSBTAG00000053762		ENSBTAT00000071549	NA	NA	NA	NA		protein_coding	1.59021	0.934379	1.57413	1.94782	3.14201	3.6217	3.42066	2.59839	0.473024	-1.08002	3.20049e-08	2.67746e-07	down
ENSBTAG00000046180	ENSBTAG00000046180		ENSBTAT00000064716	GO:0000978(RNA polymerase II cis-regulatory region sequence-specific DNA binding);GO:0000981(DNA-binding transcription factor activity, RNA polymerase II-specific);GO:0003700(DNA-binding transcription factor activity);GO:0005667(transcription regulator complex);GO:0006355(regulation of DNA-templated transcription);GO:0006357(regulation of transcription by RNA polymerase II);GO:0046983(protein dim…	NA	NA	NA		protein_coding	1.72636	1.13394	1.91859	1.70148	5.08289	3.4711	3.66929	4.03493	0.398591	-1.32702	3.38044e-08	2.82074e-07	down
ENSBTAG00000012210	C5	512045	ENSBTAT00000016204	GO:0001701(in utero embryonic development);GO:0004866(endopeptidase inhibitor activity);GO:0005515(protein binding);GO:0005576(extracellular region);GO:0005579(membrane attack complex);GO:0005615(extracellular space);GO:0006954(inflammatory response);GO:0006956(complement activation);GO:0010575(positive regulation of vascular endothelial growth factor production);GO:0010760(negative regulation of…	04080(Neuroactive ligand-receptor interaction);04610(Complement and coagulation cascades);05020(Prion disease);05133(Pertussis);05150(Staphylococcus aureus infection);05168(Herpes simplex virus 1 infection);05171(Coronavirus disease - COVID-19);05322(Systemic lupus erythematosus)	NA	NA	complement C5 [Source:VGNC Symbol;Acc:VGNC:49997]	protein_coding	0	0	0	0	0.094101	0.036021	0.048173	0.143548	0.00124284	-9.65214	3.59984e-08	2.99485e-07	down
ENSBTAG00000051872	ENSBTAG00000051872		ENSBTAT00000077598	NA	NA	NA	NA		protein_coding	1.60987	2.24343	1.98041	1.81402	3.34112	5.07911	3.16954	3.89634	0.493845	-1.01787	3.73514e-08	3.09685e-07	down
ENSBTAG00000013027	CCK	617510,8767	ENSBTAT00000017320;ENSBTAT00000068176	GO:0005179(hormone activity);GO:0005576(extracellular region);GO:0051428(peptide hormone receptor binding);GO:0051428(peptide hormone receptor binding)	04080(Neuroactive ligand-receptor interaction);04911(Insulin secretion);04972(Pancreatic secretion);04972(Pancreatic secretion)	NA	NA	cholecystokinin [Source:VGNC Symbol;Acc:VGNC:26940]	protein_coding	0.360639	0.470291	0.263204	0.574605	0.0723565	0.0364843	0	0	15.3319	3.93847	3.92615e-08	3.24556e-07	up
ENSBTAG00000010719	ANGPTL1	509971	ENSBTAT00000014193	GO:0005102(signaling receptor binding);GO:0005615(extracellular space);GO:0007169(transmembrane receptor protein tyrosine kinase signaling pathway)	NA	NA	NA	angiopoietin like 1 [Source:VGNC Symbol;Acc:VGNC:25890]	protein_coding	0.413606	0.466274	0.544111	0.291667	0.901933	0.932117	1.47577	0.963581	0.401473	-1.31662	4.9775e-08	4.05453e-07	down
ENSBTAG00000052727	ENSBTAG00000052727		ENSBTAT00000067560	NA	NA	NA	NA		lncRNA	0.371884	0.218881	0.21976	0.257374	0.711279	1.16554	0.987372	1.13804	0.266826	-1.90603	8.24685e-08	6.54548e-07	down
ENSBTAG00000005448	ENSBTAG00000005448		ENSBTAT00000007169;ENSBTAT00000073961	GO:0005096(GTPase activator activity);GO:0005543(phospholipid binding);GO:0007165(signal transduction);GO:0035556(intracellular signal transduction);GO:0043087(regulation of GTPase activity);GO:0046580(negative regulation of Ras protein signal transduction);GO:0071277(cellular response to calcium ion);GO:0071277(cellular response to calcium ion)	04014(Ras signaling pathway);04014(Ras signaling pathway)	NA	NA		protein_coding	0.868328	0.591371	0.439213	0.423172	1.18249	1.25632	1.4338	1.08661	0.468235	-1.09469	9.44863e-08	7.45083e-07	down
ENSBTAG00000021398	MTRES1	613695	ENSBTAT00000028523	GO:0000049(tRNA binding);GO:0003723(RNA binding);GO:0005739(mitochondrion);GO:0005759(mitochondrial matrix);GO:0043023(ribosomal large subunit binding);GO:0072344(rescue of stalled ribosome);GO:1903108(regulation of mitochondrial transcription)	NA	NA	NA	mitochondrial transcription rescue factor 1 [Source:VGNC Symbol;Acc:VGNC:52746]	protein_coding	3.46809	2.86031	4.27809	3.1551	1.89051	1.76477	1.83015	1.07365	2.0981	1.06908	1.13622e-07	8.88078e-07	up
ENSBTAG00000000355	OXLD1	617776	ENSBTAT00000000461	NA	NA	NA	NA	oxidoreductase like domain containing 1 [Source:VGNC Symbol;Acc:VGNC:32511]	protein_coding	2.60578	2.15408	2.87153	2.51876	1.58558	0.995012	0.991272	1.31426	2.07734	1.05474	1.17686e-07	9.1727e-07	up
ENSBTAG00000001520	MRPL24	532203	ENSBTAT00000001991	GO:0003723(RNA binding);GO:0003735(structural constituent of ribosome);GO:0005739(mitochondrion);GO:0005762(mitochondrial large ribosomal subunit);GO:0005840(ribosome);GO:0006412(translation)	03010(Ribosome)	NA	NA	mitochondrial ribosomal protein L24 [Source:VGNC Symbol;Acc:VGNC:31627]	protein_coding	7.49212	7.59021	9.09692	7.36013	4.09599	3.13675	5.72442	2.74321	2.00883	1.00636	1.55965e-07	1.19369e-06	up
ENSBTAG00000039962	DCTPP1	614103	ENSBTAT00000014406	GO:0000287(magnesium ion binding);GO:0005634(nucleus);GO:0005654(nucleoplasm);GO:0005739(mitochondrion);GO:0005829(cytosol);GO:0006253(dCTP catabolic process);GO:0009143(nucleoside triphosphate catabolic process);GO:0016462(pyrophosphatase activity);GO:0032556(pyrimidine deoxyribonucleotide binding);GO:0042262(DNA protection);GO:0042802(identical protein binding);GO:0047429(nucleoside triphosphat…	00240(Pyrimidine metabolism);01100(Metabolic pathways)	K16904	EC:3.6.1.12	dCTP pyrophosphatase 1 [Source:VGNC Symbol;Acc:VGNC:27934]	protein_coding	5.92962	7.20895	5.0873	4.84391	2.99201	2.22585	2.56449	3.49965	2.04483	1.03198	1.56392e-07	1.19604e-06	up
ENSBTAG00000050033	ENSBTAG00000050033		ENSBTAT00000069405	NA	NA	NA	NA		protein_coding	0.382962	0.407276	0.5108	0.531287	1.2264	1.10521	1.40763	1.1252	0.376677	-1.4086	1.77177e-07	1.34444e-06	down
ENSBTAG00000013429	CLEC4G	507332	ENSBTAT00000017867	GO:0001618(virus receptor activity);GO:0002456(T cell mediated immunity);GO:0002710(negative regulation of T cell mediated immunity);GO:0005537(mannose binding);GO:0005886(plasma membrane);GO:0005887(integral component of plasma membrane);GO:0030247(polysaccharide binding);GO:0033080(immature T cell proliferation in thymus);GO:0033088(negative regulation of immature T cell proliferation in thymus…	NA	NA	NA	C-type lectin domain family 4 member G [Source:VGNC Symbol;Acc:VGNC:27434]	protein_coding	0.322523	0.359438	0.146062	0.259235	0	0	0	0	2718.14	11.4084	2.5061e-07	1.86823e-06	up
ENSBTAG00000002964	TXLNB	518778	ENSBTAT00000056227	GO:0005737(cytoplasm);GO:0019905(syntaxin binding)	NA	NA	NA	taxilin beta [Source:VGNC Symbol;Acc:VGNC:36531]	protein_coding	0.579069	0.430305	0.450461	0.629428	1.05022	0.905079	1.25361	1.06637	0.488684	-1.03303	3.03705e-07	2.24007e-06	down
ENSBTAG00000052900	ENSBTAG00000052900		ENSBTAT00000085316	NA	NA	NA	NA		protein_coding	0.762967	0.613042	0.400042	0.797836	1.30573	1.52463	1.25684	1.24766	0.482465	-1.0515	4.51515e-07	3.26003e-06	down
ENSBTAG00000031395	C6H4orf48	615222	ENSBTAT00000044483	GO:0005576(extracellular region)	NA	NA	NA	chromosome 6 C4orf48 homolog [Source:VGNC Symbol;Acc:VGNC:52725]	protein_coding	0	0	0	0	0.898418	0.668844	0.519925	0.687416	0.000144165	-12.76	4.57551e-07	3.29995e-06	down
ENSBTAG00000055112	GPR52	506159	ENSBTAT00000067568	GO:0004930(G protein-coupled receptor activity);GO:0007186(G protein-coupled receptor signaling pathway);GO:0007626(locomotory behavior);GO:0009410(response to xenobiotic stimulus);GO:0016021(integral component of membrane)	NA	NA	NA	G protein-coupled receptor 52 [Source:NCBI gene (formerly Entrezgene);Acc:506159]	protein_coding	0.485337	0.334094	0.346033	0.66748	1.0766	0.817972	0.940035	1.47013	0.425797	-1.23176	4.98132e-07	3.58203e-06	down
ENSBTAG00000053089	ENSBTAG00000053089		ENSBTAT00000069006	NA	NA	NA	NA		protein_coding	0.453786	0.269312	0.871093	0.435958	1.31205	1.46796	1.60795	1.39528	0.351039	-1.51029	5.24073e-07	3.75473e-06	down
ENSBTAG00000017664	HGF	282879,3569,6654	ENSBTAT00000023490	GO:0000902(cell morphogenesis);GO:0001889(liver development);GO:0004252(serine-type endopeptidase activity);GO:0006508(proteolysis);GO:0014068(positive regulation of phosphatidylinositol 3-kinase signaling);GO:0014856(skeletal muscle cell proliferation);GO:0030335(positive regulation of cell migration);GO:0032715(negative regulation of interleukin-6 production);GO:0032733(positive regulation of i…	01521(EGFR tyrosine kinase inhibitor resistance);04010(MAPK signaling pathway);04014(Ras signaling pathway);04015(Rap1 signaling pathway);04020(Calcium signaling pathway);04151(PI3K-Akt signaling pathway);04510(Focal adhesion);05144(Malaria);05200(Pathways in cancer);05205(Proteoglycans in cancer);05211(Renal cell carcinoma);05218(Melanoma);05223(Non-small cell lung cancer);05225(Hepatocellular c…	NA	NA	hepatocyte growth factor [Source:VGNC Symbol;Acc:VGNC:29834]	protein_coding	0.491829	0.799449	0.437389	0.361854	1.13107	1.37262	0.951364	1.19744	0.449333	-1.15414	7.56147e-07	5.28734e-06	down
ENSBTAG00000013879	DGKH	537533	ENSBTAT00000018432	GO:0003951(NAD+ kinase activity);GO:0004143(diacylglycerol kinase activity);GO:0007165(signal transduction);GO:0007205(protein kinase C-activating G protein-coupled receptor signaling pathway);GO:0016301(kinase activity)	NA	NA	NA	diacylglycerol kinase eta [Source:VGNC Symbol;Acc:VGNC:28029]	protein_coding	0.726051	0.365927	0.72509	0.33289	1.39774	1.21757	1.23103	1.84413	0.377817	-1.40424	7.74314e-07	5.40856e-06	down
ENSBTAG00000043961	MPDZ	536863,84708	ENSBTAT00000061015	GO:0005515(protein binding);GO:0005737(cytoplasm);GO:0008022(protein C-terminus binding);GO:0016327(apicolateral plasma membrane)	04530(Tight junction)	NA	NA	multiple PDZ domain crumbs cell polarity complex component [Source:VGNC Symbol;Acc:VGNC:31572]	protein_coding	0	0	0	0	0.0263231	0.0292541	0.0131913	0.0941875	0.00245465	-8.67027	7.85242e-07	5.47508e-06	down
ENSBTAG00000014546	CLEC7A	532865	ENSBTAT00000079012;ENSBTAT00000019331;ENSBTAT00000085840	GO:0001872((1->3)-beta-D-glucan binding);GO:0005737(cytoplasm);GO:0006910(phagocytosis, recognition);GO:0008037(cell recognition);GO:0008284(positive regulation of cell population proliferation);GO:0009986(cell surface);GO:0010628(positive regulation of gene expression);GO:0016046(detection of fungus);GO:0030246(carbohydrate binding);GO:0030335(positive regulation of cell migration);GO:0031334(po…	04145(Phagosome);04625(C-type lectin receptor signaling pathway);05152(Tuberculosis);05152(Tuberculosis)	NA	NA	C-type lectin domain containing 7A [Source:VGNC Symbol;Acc:VGNC:58597]	protein_coding	0	0	0	0	0.11705	0.165477	0.199297	0.139441	0.000643847	-10.601	9.47546e-07	6.53204e-06	down
ENSBTAG00000008551	TUSC1	539580	ENSBTAT00000011273	NA	NA	NA	NA	tumor suppressor candidate 1 [Source:HGNC Symbol;Acc:HGNC:31010]	protein_coding	1.35205	1.305	1.68387	1.1212	0.14418	0.135088	0.485215	0.295809	5.15153	2.365	1.16467e-06	7.93903e-06	up
ENSBTAG00000050978	ENSBTAG00000050978		ENSBTAT00000074050	GO:0003824(catalytic activity);GO:0005634(nucleus);GO:0006338(chromatin remodeling)	NA	NA	NA		protein_coding	1.04641	1.08583	1.11304	1.11974	2.76784	1.50475	1.94985	3.00043	0.473283	-1.07922	1.64718e-06	1.10429e-05	down
ENSBTAG00000046152	MGAM	100336421	ENSBTAT00000068058;ENSBTAT00000071290;ENSBTAT00000064122;ENSBTAT00000073635	GO:0003824(catalytic activity);GO:0004553(hydrolase activity, hydrolyzing O-glycosyl compounds);GO:0004558(alpha-1,4-glucosidase activity);GO:0005975(carbohydrate metabolic process);GO:0016160(amylase activity);GO:0030246(carbohydrate binding);GO:0030246(carbohydrate binding)	00052(Galactose metabolism);00500(Starch and sucrose metabolism);01100(Metabolic pathways);04973(Carbohydrate digestion and absorption);04973(Carbohydrate digestion and absorption)	K12047	EC:3.2.1.20;EC:3.2.1.3	maltase-glucoamylase [Source:VGNC Symbol;Acc:VGNC:31446]	protein_coding	0.128718	0.062519	0.0975797	0.104402	0.249446	0.181277	0.185895	0.238567	0.459804	-1.12091	1.69662e-06	1.13587e-05	down
ENSBTAG00000054455	ENSBTAG00000054455		ENSBTAT00000070187	NA	NA	NA	NA		pseudogene	1.81301	2.03365	1.10541	1.07813	3.43665	3.55881	4.96253	3.32978	0.394446	-1.3421	1.79387e-06	1.19555e-05	down
ENSBTAG00000048774	ALKAL2	616690	ENSBTAT00000075484;ENSBTAT00000086405;ENSBTAT00000079528	GO:0005125(cytokine activity);GO:0005576(extracellular region);GO:0010976(positive regulation of neuron projection development);GO:0030298(receptor signaling protein tyrosine kinase activator activity);GO:0030971(receptor tyrosine kinase binding);GO:0070374(positive regulation of ERK1 and ERK2 cascade);GO:0070378(positive regulation of ERK5 cascade);GO:0070378(positive regulation of ERK5 cascade)	NA	NA	NA	ALK and LTK ligand 2 [Source:VGNC Symbol;Acc:VGNC:106637]	protein_coding	0.570721	0.436813	0.330481	0.501128	1.04243	0.961389	0.896045	0.957747	0.476757	-1.06867	2.54989e-06	1.66263e-05	down
ENSBTAG00000020126	MYO10	281935	ENSBTAT00000026812	GO:0003774(cytoskeletal motor activity);GO:0005515(protein binding);GO:0005524(ATP binding);GO:0005730(nucleolus);GO:0005829(cytosol);GO:0005856(cytoskeleton);GO:0005886(plasma membrane);GO:0007165(signal transduction);GO:0008360(regulation of cell shape);GO:0016459(myosin complex);GO:0030507(spectrin binding);GO:0051489(regulation of filopodium assembly)	04666(Fc gamma R-mediated phagocytosis)	NA	NA	myosin X [Source:VGNC Symbol;Acc:VGNC:31811]	protein_coding	0.180676	0.129946	0.211216	0.121243	0.387146	0.354457	0.297466	0.271387	0.490731	-1.027	3.37948e-06	2.16662e-05	down
ENSBTAG00000051645	ENSBTAG00000051645		ENSBTAT00000073831	NA	NA	NA	NA		protein_coding	0.263516	0.056589	0.143769	0.113199	0.662624	0.725092	0.590174	0.529906	0.230112	-2.11959	3.69414e-06	2.35751e-05	down
ENSBTAG00000010158	NOS1AP	539686	ENSBTAT00000048340	NA	NA	NA	NA	nitric oxide synthase 1 adaptor protein [Source:VGNC Symbol;Acc:VGNC:55636]	protein_coding	2.55769	2.4988	1.97728	2.27467	1.33355	0.971101	1.37484	0.94741	2.01181	1.00849	3.71976e-06	2.37153e-05	up
ENSBTAG00000001101	IFNLR1	616826	ENSBTAT00000001456	GO:0002385(mucosal immune response);GO:0005515(protein binding);GO:0032002(interleukin-28 receptor complex);GO:0050691(regulation of defense response to virus by host);GO:0051607(defense response to virus);GO:1901857(positive regulation of cellular respiration)	04060(Cytokine-cytokine receptor interaction);04630(JAK-STAT signaling pathway)	NA	NA	interferon lambda receptor 1 [Source:VGNC Symbol;Acc:VGNC:30061]	protein_coding	0.497369	1.00201	1.06995	0.7436	0.338552	0.259134	0.498408	0.305265	2.36409	1.24128	3.72109e-06	2.3716e-05	up
ENSBTAG00000050726	CD300H	614141	ENSBTAT00000081930	GO:0030593(neutrophil chemotaxis)	NA	NA	NA	CD300H molecule [Source:VGNC Symbol;Acc:VGNC:108045]	protein_coding	3.3376	2.10041	2.24139	1.80689	0.671447	0.564473	1.48421	0.885275	2.63113	1.39568	3.78029e-06	2.40776e-05	up
ENSBTAG00000052702	COLCA2	100294918	ENSBTAT00000071149	GO:0005737(cytoplasm)	NA	NA	NA	colorectal cancer associated 2 [Source:HGNC Symbol;Acc:HGNC:26978]	protein_coding	0.353156	0.463255	0.23806	0.5307	0.059262	0	0	0	26.7485	4.74139	3.82415e-06	2.43252e-05	up
ENSBTAG00000004741	IL12B	281857	ENSBTAT00000077926;ENSBTAT00000006222	GO:0001916(positive regulation of T cell mediated cytotoxicity);GO:0002230(positive regulation of defense response to virus by host);GO:0002827(positive regulation of T-helper 1 type immune response);GO:0002860(positive regulation of natural killer cell mediated cytotoxicity directed against tumor cell target);GO:0002862(negative regulation of inflammatory response to antigenic stimulus);GO:00048…	04060(Cytokine-cytokine receptor interaction);04620(Toll-like receptor signaling pathway);04622(RIG-I-like receptor signaling pathway);04625(C-type lectin receptor signaling pathway);04630(JAK-STAT signaling pathway);04658(Th1 and Th2 cell differentiation);04940(Type I diabetes mellitus);05133(Pertussis);05134(Legionellosis);05140(Leishmaniasis);05142(Chagas disease);05143(African trypanosomiasis…	NA	NA	interleukin 12B [Source:VGNC Symbol;Acc:VGNC:30111]	protein_coding	0.572724	0.583155	0.50806	0.824896	0.271943	0.296559	0.114671	0.0985016	3.18398	1.67083	4.42576e-06	2.78883e-05	up
ENSBTAG00000051513	ENSBTAG00000051513		ENSBTAT00000082153	NA	NA	NA	NA		protein_coding	0.462402	0.766818	1.08099	1.20729	2.23566	2.42207	2.60661	1.34233	0.408694	-1.29091	4.80249e-06	3.01454e-05	down
ENSBTAG00000024096	LSM10	618089	ENSBTAT00000033237	GO:0005654(nucleoplasm);GO:0005683(U7 snRNP);GO:0015030(Cajal body);GO:0016604(nuclear body);GO:0071208(histone pre-mRNA DCP binding);GO:0071209(U7 snRNA binding);GO:1900087(positive regulation of G1/S transition of mitotic cell cycle)	NA	NA	NA	LSM10, U7 small nuclear RNA associated [Source:VGNC Symbol;Acc:VGNC:31051]	protein_coding	3.16062	2.22585	2.73864	3.08555	1.45041	1.63257	1.51972	0.968279	2.01233	1.00887	5.68508e-06	3.5232e-05	up
ENSBTAG00000003166	AXL	516598	ENSBTAT00000075025;ENSBTAT00000004111	GO:0001618(virus receptor activity);GO:0001764(neuron migration);GO:0001779(natural killer cell differentiation);GO:0001786(phosphatidylserine binding);GO:0001818(negative regulation of cytokine production);GO:0001961(positive regulation of cytokine-mediated signaling pathway);GO:0001974(blood vessel remodeling);GO:0004672(protein kinase activity);GO:0004713(protein tyrosine kinase activity);GO:0…	01521(EGFR tyrosine kinase inhibitor resistance);01521(EGFR tyrosine kinase inhibitor resistance)	K05115	EC:2.7.10.1	AXL receptor tyrosine kinase [Source:VGNC Symbol;Acc:VGNC:26366]	protein_coding	0.311028	0.210041	0.141606	0.189298	0.703117	0.777897	0.611032	0.246467	0.364323	-1.45671	6.93029e-06	4.25836e-05	down
ENSBTAG00000004950	BRB	280720	ENSBTAT00000006510	GO:0003676(nucleic acid binding)	NA	K01168	EC:4.6.1.18	brain ribonuclease [Source:NCBI gene (formerly Entrezgene);Acc:280720]	protein_coding	1.41729	1.6702	2.97901	2.10564	0.917317	0.80849	0.668521	0.703616	2.63792	1.3994	7.01377e-06	4.30424e-05	up
ENSBTAG00000008294	KCNJ2	281883	ENSBTAT00000010914	GO:0005242(inward rectifier potassium channel activity);GO:0005546(phosphatidylinositol-4,5-bisphosphate binding);GO:0006813(potassium ion transport);GO:0008076(voltage-gated potassium channel complex);GO:0014861(regulation of skeletal muscle contraction via regulation of action potential);GO:0015693(magnesium ion transport);GO:0016020(membrane);GO:0016021(integral component of membrane);GO:00312…	04725(Cholinergic synapse);04921(Oxytocin signaling pathway);04924(Renin secretion);04971(Gastric acid secretion)	NA	NA	potassium inwardly rectifying channel subfamily J member 2 [Source:VGNC Symbol;Acc:VGNC:30460]	protein_coding	0.321796	0.423625	0.487154	0.636537	0.986906	1.13917	0.546408	1.14158	0.490057	-1.02898	8.57984e-06	5.19181e-05	down
ENSBTAG00000050618	ENSBTAG00000050618		ENSBTAT00000083715	GO:0004252(serine-type endopeptidase activity);GO:0005044(scavenger receptor activity);GO:0005886(plasma membrane);GO:0006897(endocytosis);GO:0016020(membrane);GO:0031638(zymogen activation)	NA	NA	NA		protein_coding	0.085404	0.27738	0.393702	0.296256	0.691043	0.70303	1.02627	0.855147	0.321399	-1.63756	9.61357e-06	5.76903e-05	down
ENSBTAG00000055119	ENSBTAG00000055119		ENSBTAT00000075938	NA	NA	NA	NA		protein_coding	0.395866	0.431462	0.323646	0.527861	1.44387	0.944615	0.860462	1.28091	0.370615	-1.43201	9.96341e-06	5.96429e-05	down
ENSBTAG00000054644	ENSBTAG00000054644		ENSBTAT00000087506	NA	NA	NA	NA		protein_coding	0.435949	0.701691	0.551142	0.848871	1.56137	1.54915	1.10198	1.76213	0.424739	-1.23535	1.28785e-05	7.59041e-05	down
ENSBTAG00000053930	ENSBTAG00000053930		ENSBTAT00000086034	NA	NA	NA	NA		protein_coding	0.280114	0.125179	0.162943	0.269963	0.564663	0.364101	0.532661	0.550695	0.416575	-1.26335	1.4572e-05	8.51663e-05	down
ENSBTAG00000011227	TRPC6	407151	ENSBTAT00000061311	GO:0005216(ion channel activity);GO:0005261(cation channel activity);GO:0005262(calcium channel activity);GO:0005515(protein binding);GO:0005737(cytoplasm);GO:0005886(plasma membrane);GO:0005887(integral component of plasma membrane);GO:0006811(ion transport);GO:0006816(calcium ion transport);GO:0006828(manganese ion transport);GO:0007204(positive regulation of cytosolic calcium ion concentration…	04022(cGMP-PKG signaling pathway);04360(Axon guidance)	NA	NA	transient receptor potential cation channel subfamily C member 6 [Source:VGNC Symbol;Acc:VGNC:36386]	protein_coding	0.196546	0.546228	0.325931	0.183459	0.766647	0.845425	0.883797	0.612194	0.402876	-1.31159	1.48308e-05	8.65236e-05	down
ENSBTAG00000050451	ENSBTAG00000050451		ENSBTAT00000074044	NA	NA	NA	NA		protein_coding	0.439292	0.644092	0.579527	0.585596	1.04685	0.919291	1.81461	1.82477	0.401124	-1.31788	1.74421e-05	0.000100407	down
ENSBTAG00000000966	ENSBTAG00000000966		ENSBTAT00000001280;ENSBTAT00000068807	NA	04612(Antigen processing and presentation);04650(Natural killer cell mediated cytotoxicity);05332(Graft-versus-host disease);05332(Graft-versus-host disease)	NA	NA		protein_coding	0.743979	0.813421	1.50446	0.552717	2.03552	1.81587	1.86442	2.26699	0.452796	-1.14307	1.88948e-05	0.000108004	down
ENSBTAG00000038048	MRC1	787578	ENSBTAT00000054341	GO:0004888(transmembrane signaling receptor activity);GO:0005537(mannose binding);GO:0005886(plasma membrane);GO:0006898(receptor-mediated endocytosis);GO:0009986(cell surface);GO:0010008(endosome membrane);GO:0038024(cargo receptor activity);GO:0071222(cellular response to lipopolysaccharide);GO:0071346(cellular response to interferon-gamma);GO:0071353(cellular response to interleukin-4)	04145(Phagosome);05152(Tuberculosis)	NA	NA	mannose receptor C-type 1 [Source:VGNC Symbol;Acc:VGNC:31598]	protein_coding	0.432215	0.210864	0.226771	0.379117	0.510139	0.873302	0.637717	0.590865	0.478161	-1.06443	1.89794e-05	0.000108424	down
ENSBTAG00000012558	ADAMTS12	525276	ENSBTAT00000016677	GO:0001503(ossification);GO:0002062(chondrocyte differentiation);GO:0004222(metalloendopeptidase activity);GO:0006029(proteoglycan metabolic process);GO:0006508(proteolysis);GO:0007160(cell-matrix adhesion);GO:0008237(metallopeptidase activity);GO:0016477(cell migration);GO:0030167(proteoglycan catabolic process);GO:0030198(extracellular matrix organization);GO:0030199(collagen fibril organizatio…	NA	NA	NA	ADAM metallopeptidase with thrombospondin type 1 motif 12 [Source:VGNC Symbol;Acc:VGNC:25616]	protein_coding	0.0824973	0.0667564	0.0471679	0.0726705	0.16301	0.140944	0.148523	0.196756	0.414477	-1.27063	2.20733e-05	0.000124748	down
ENSBTAG00000019132	DMP1	281118,9988	ENSBTAT00000025468	GO:0001503(ossification);GO:0030198(extracellular matrix organization)	04512(ECM-receptor interaction)	NA	NA	dentin matrix acidic phosphoprotein 1 [Source:VGNC Symbol;Acc:VGNC:28108]	protein_coding	1.29577	0.992764	1.17654	1.42927	0.549442	0.534783	0.408871	0.931697	2.01846	1.01325	2.61554e-05	0.000146089	up
ENSBTAG00000003601	ZMAT1	504576	ENSBTAT00000004683;ENSBTAT00000074374	GO:0003676(nucleic acid binding);GO:0008270(zinc ion binding);GO:0008270(zinc ion binding)	NA	NA	NA	zinc finger matrin-type 1 [Source:VGNC Symbol;Acc:VGNC:37190]	protein_coding	0.212921	0.223907	0.290998	0.094609	0.507387	0.536233	0.370254	0.594092	0.409586	-1.28776	2.61854e-05	0.000146208	down
ENSBTAG00000049238	ENSBTAG00000049238		ENSBTAT00000079828	GO:0003824(catalytic activity);GO:0005634(nucleus);GO:0006338(chromatin remodeling)	NA	NA	NA		protein_coding	0.623384	0.653086	0.531446	0.715055	1.43355	1.11765	0.846931	1.8678	0.479112	-1.06156	2.91087e-05	0.000161239	down
ENSBTAG00000012322	INKA1	616365	ENSBTAT00000016348	GO:0021915(neural tube development);GO:0030291(protein serine/threonine kinase inhibitor activity)	NA	NA	NA	inka box actin regulator 1 [Source:VGNC Symbol;Acc:VGNC:28790]	protein_coding	0.922396	0.789538	0.619065	0.670694	0.045516	0.127501	0.136585	0.42887	4.06474	2.02316	3.42162e-05	0.000187349	up
ENSBTAG00000009762	BEAN1	100297073	ENSBTAT00000012871	NA	05017(Spinocerebellar ataxia)	NA	NA	brain expressed associated with NEDD4 1 [Source:VGNC Symbol;Acc:VGNC:55036]	protein_coding	0	0	0	0	0.02492	0.080089	0.11305	0.153498	0.00107655	-9.85937	3.75459e-05	0.000204205	down
ENSBTAG00000052311	OR5AE4	787559	ENSBTAT00000067714	GO:0004930(G protein-coupled receptor activity);GO:0004984(olfactory receptor activity);GO:0007186(G protein-coupled receptor signaling pathway);GO:0016021(integral component of membrane)	04740(Olfactory transduction)	NA	NA	olfactory receptor family 5 subfamily AE member 4 [Source:VGNC Symbol;Acc:VGNC:101283]	protein_coding	0.062746	0.243026	0.412208	0.241105	0.889937	1.52735	0.954832	0.516443	0.246642	-2.01951	4.16753e-05	0.000224971	down
ENSBTAG00000046345	ENSBTAG00000046345		ENSBTAT00000011039	GO:0005737(cytoplasm);GO:0005739(mitochondrion);GO:0005960(glycine cleavage complex);GO:0009249(protein lipoylation);GO:0019464(glycine decarboxylation via glycine cleavage system)	NA	NA	NA		protein_coding	1.71498	2.39104	1.13606	1.38815	2.98542	4.22828	6.4501	2.51927	0.409702	-1.28735	4.40607e-05	0.000236995	down
ENSBTAG00000052418	ENSBTAG00000052418		ENSBTAT00000074853	NA	NA	NA	NA		protein_coding	0.185877	0.204518	0.22067	0.018875	0.675962	0.671496	0.462901	0.544176	0.267543	-1.90216	4.57579e-05	0.00024538	down
ENSBTAG00000018909	CREB5	534129	ENSBTAT00000068556;ENSBTAT00000025165	GO:0003700(DNA-binding transcription factor activity);GO:0006355(regulation of DNA-templated transcription);GO:0045893(positive regulation of DNA-templated transcription);GO:1990837(sequence-specific double-stranded DNA binding);GO:1990837(sequence-specific double-stranded DNA binding)	04022(cGMP-PKG signaling pathway);04024(cAMP signaling pathway);04151(PI3K-Akt signaling pathway);04152(AMPK signaling pathway);04211(Longevity regulating pathway);04261(Adrenergic signaling in cardiomyocytes);04668(TNF signaling pathway);04714(Thermogenesis);04725(Cholinergic synapse);04728(Dopaminergic synapse);04911(Insulin secretion);04915(Estrogen signaling pathway);04918(Thyroid hormone syn…	NA	NA	cAMP responsive element binding protein 5 [Source:VGNC Symbol;Acc:VGNC:106699]	protein_coding	0.0209281	0.0204903	0.010385	0.0331364	0.0860782	0.101462	0.0587877	0.0788417	0.261217	-1.93668	4.78769e-05	0.000256109	down
ENSBTAG00000055132	ENSBTAG00000055132		ENSBTAT00000079915	NA	NA	NA	NA		protein_coding	0.610126	0.437181	0.462503	0.355807	0.992695	0.979063	1.12751	0.724902	0.487849	-1.03549	5.32446e-05	0.000283038	down
ENSBTAG00000044021	TOGARAM2	100298060	ENSBTAT00000053698	NA	NA	NA	NA	TOG array regulator of axonemal microtubules 2 [Source:VGNC Symbol;Acc:VGNC:36215]	protein_coding	0	0	0	0	0.178485	0	0.091092	0.104574	0.00106909	-9.86941	5.94941e-05	0.000313695	down
ENSBTAG00000049740	ENSBTAG00000049740		ENSBTAT00000070547	GO:0009048(dosage compensation by inactivation of X chromosome)	NA	NA	NA		misc_RNA	7.31419	10.1751	12.0574	9.11445	22.9772	16.7556	16.9916	21.0193	0.497291	-1.00784	6.13292e-05	0.000322499	down
ENSBTAG00000047986	ENSBTAG00000047986		ENSBTAT00000018855	GO:0005615(extracellular space);GO:0006955(immune response)	NA	NA	NA		protein_coding	7.35996	3.75403	3.86978	4.40393	2.11099	2.47579	1.82888	2.39742	2.19988	1.13742	7.25017e-05	0.000377384	up
ENSBTAG00000053941	ENSBTAG00000053941		ENSBTAT00000077325	NA	NA	NA	NA		protein_coding	0.163873	0.265466	0.083852	0.288515	0.686179	0.736092	0.870324	0.519294	0.285113	-1.81039	7.26299e-05	0.00037785	down
ENSBTAG00000049841	ENSBTAG00000049841		ENSBTAT00000077036	NA	NA	NA	NA		lncRNA	0	0	0	0	0.305717	0.174314	0.077656	0.064236	0.000643166	-10.6025	7.343e-05	0.000381402	down
ENSBTAG00000014956	JSRP1	509378	ENSBTAT00000019913	GO:0003009(skeletal muscle contraction)	NA	NA	NA	junctional sarcoplasmic reticulum protein 1 [Source:VGNC Symbol;Acc:VGNC:50101]	protein_coding	0	0	0	0	0.396926	0.156971	0	0.343256	0.000445855	-11.1311	7.43598e-05	0.000385923	down
ENSBTAG00000053545	ENSBTAG00000053545		ENSBTAT00000085323	GO:0004252(serine-type endopeptidase activity);GO:0005044(scavenger receptor activity);GO:0005886(plasma membrane);GO:0006897(endocytosis);GO:0016020(membrane);GO:0031638(zymogen activation)	NA	NA	NA		protein_coding	0.377371	0.188177	0.605421	0.486721	0.786878	1.02618	1.36201	1.00712	0.39637	-1.33508	8.37661e-05	0.000431527	down
ENSBTAG00000003301	NCAM2	535613,401	ENSBTAT00000075177;ENSBTAT00000072145;ENSBTAT00000082677	GO:0005515(protein binding);GO:0005886(plasma membrane);GO:0007155(cell adhesion);GO:0016020(membrane);GO:0016604(nuclear body);GO:0030424(axon);GO:0042802(identical protein binding);GO:0042802(identical protein binding)	04514(Cell adhesion molecules);05020(Prion disease);05020(Prion disease)	NA	NA	neural cell adhesion molecule 2 [Source:VGNC Symbol;Acc:VGNC:31899]	protein_coding	0	0	0	0	0.0487279	0.0907739	0	0.22822	0.00108778	-9.8444	8.6582e-05	0.000444508	down
ENSBTAG00000049389	ENSBTAG00000049389		ENSBTAT00000082769	NA	NA	NA	NA		protein_coding	0.535276	0.409392	0.64064	0.564689	0.117713	0.1483	0.266357	0.331074	2.49002	1.31616	8.69706e-05	0.00044615	up
ENSBTAG00000054302	TCF23	616841	ENSBTAT00000082787	GO:0000122(negative regulation of transcription by RNA polymerase II);GO:0000791(euchromatin);GO:0010628(positive regulation of gene expression);GO:0046697(decidualization);GO:0046983(protein dimerization activity);GO:0051148(negative regulation of muscle cell differentiation);GO:0061629(RNA polymerase II-specific DNA-binding transcription factor binding);GO:0140416(transcription regulator inhibi…	NA	NA	NA	transcription factor 23 [Source:NCBI gene (formerly Entrezgene);Acc:616841]	protein_coding	0.030643	0.039681	0.038401	0.071465	0	0	0	0	450.475	8.8153	8.88243e-05	0.000455181	up
ENSBTAG00000053617	ENSBTAG00000053617		ENSBTAT00000070717	GO:0005730(nucleolus);GO:0006396(RNA processing)	NA	NA	NA		snoRNA	4.69501	4.0328	3.18412	3.31552	6.85203	8.74858	9.07654	9.8726	0.44074	-1.182	9.00719e-05	0.000460848	down
ENSBTAG00000012082	TNFRSF12A	617439	ENSBTAT00000016020;ENSBTAT00000081383;ENSBTAT00000081941	GO:0005515(protein binding);GO:0005886(plasma membrane);GO:0043065(positive regulation of apoptotic process);GO:0043065(positive regulation of apoptotic process)	04060(Cytokine-cytokine receptor interaction);04060(Cytokine-cytokine receptor interaction)	NA	NA	TNF receptor superfamily member 12A [Source:VGNC Symbol;Acc:VGNC:36162]	protein_coding	1.25846	0.35017	0.526138	0.347036	0.138061	0.196019	0	0.0660736	6.20215	2.63277	9.59134e-05	0.00048843	up
ENSBTAG00000007243	CFAP58	536914	ENSBTAT00000069015	GO:0005813(centrosome);GO:0007219(Notch signaling pathway);GO:0007288(sperm axoneme assembly);GO:0030317(flagellated sperm motility);GO:0036126(sperm flagellum);GO:0060271(cilium assembly);GO:0097225(sperm midpiece);GO:0120229(protein localization to motile cilium);GO:0120316(sperm flagellum assembly);GO:0120317(sperm mitochondrial sheath assembly)	NA	NA	NA	cilia and flagella associated protein 58 [Source:VGNC Symbol;Acc:VGNC:27247]	protein_coding	0	0	0	0	0.074872	0.120875	0	0.2058	0.000996146	-9.97136	0.00010569	0.000534725	down
ENSBTAG00000016204	C1RL	507633	ENSBTAT00000021566;ENSBTAT00000065473	GO:0004252(serine-type endopeptidase activity);GO:0005615(extracellular space);GO:0006508(proteolysis);GO:0006508(proteolysis)	NA	NA	NA	complement C1r subcomponent like [Source:VGNC Symbol;Acc:VGNC:26629]	protein_coding	0.27149	0.206064	0.273001	0.144062	0.497891	0.588707	0.708045	0.369453	0.413391	-1.27442	0.000110907	0.000559239	down
ENSBTAG00000051999	ENSBTAG00000051999		ENSBTAT00000077203	GO:0003824(catalytic activity)	NA	NA	NA		protein_coding	0.060014	0.04002	0.077983	0.02905	0.12619	0.249642	0.181883	0.15413	0.290888	-1.78147	0.0001591	0.000777917	down
ENSBTAG00000005164	GZMK	528871	ENSBTAT00000006807;ENSBTAT00000071556	GO:0004252(serine-type endopeptidase activity);GO:0006508(proteolysis);GO:0006508(proteolysis)	NA	NA	NA	granzyme K [Source:VGNC Symbol;Acc:VGNC:29733]	protein_coding	0.368152	0.207815	0.154584	0.332668	0.487696	0.407931	1.65186	0.839427	0.31392	-1.67153	0.000179956	0.000872237	down
ENSBTAG00000036993	U2	6066,26853,26854,26855	ENSBTAT00000051493	GO:0000348(mRNA branch site recognition);GO:0005686(U2 snRNP);GO:0045131(pre-mRNA branch point binding)	NA	NA	NA	U2 spliceosomal RNA [Source:RFAM;Acc:RF00004]	snRNA	2.05764	0.817647	3.23411	1.825	8.01284	5.76791	4.65834	4.34272	0.348278	-1.52169	0.00018241	0.000882163	down
ENSBTAG00000055068	ENSBTAG00000055068		ENSBTAT00000068874	NA	NA	NA	NA		pseudogene	0	0	0	0	0	1.09752	0.582237	0.519955	0.000181842	-12.425	0.000182764	0.000883436	down
ENSBTAG00000043402	ENSBTAG00000043402		ENSBTAT00000060394	GO:0005730(nucleolus);GO:0006396(RNA processing)	NA	NA	NA		snoRNA	4.17934	3.64782	2.88339	3.15383	6.2699	7.89693	7.99444	8.64932	0.449987	-1.15204	0.00019391	0.000934534	down
ENSBTAG00000007619	PUSL1	617640	ENSBTAT00000044945	GO:0001522(pseudouridine synthesis);GO:0003723(RNA binding);GO:0005739(mitochondrion);GO:0009451(RNA modification);GO:0009982(pseudouridine synthase activity);GO:0043231(intracellular membrane-bounded organelle)	NA	NA	NA	pseudouridine synthase like 1 [Source:VGNC Symbol;Acc:VGNC:33578]	protein_coding	1.48829	0.537942	1.15382	1.56348	0.632235	0.341638	0.366037	0.557594	2.49988	1.32186	0.000197008	0.000948293	up
ENSBTAG00000004982	GPLD1	287025	ENSBTAT00000083056;ENSBTAT00000078409;ENSBTAT00000006557	GO:0002042(cell migration involved in sprouting angiogenesis);GO:0002430(complement receptor mediated signaling pathway);GO:0004621(glycosylphosphatidylinositol phospholipase D activity);GO:0004630(phospholipase D activity);GO:0005576(extracellular region);GO:0005615(extracellular space);GO:0005737(cytoplasm);GO:0006507(GPI anchor release);GO:0008285(negative regulation of cell population prolife…	00563(Glycosylphosphatidylinositol (GPI)-anchor biosynthesis);01100(Metabolic pathways);01100(Metabolic pathways)	K01127	EC:3.1.4.50	glycosylphosphatidylinositol specific phospholipase D1 [Source:VGNC Symbol;Acc:VGNC:29536]	protein_coding	0.0274649	0.0702033	0.0844088	0.0612768	0.11802	0.379998	0.138357	0.239014	0.277995	-1.84687	0.00020839	0.000998401	down
ENSBTAG00000054859	ENSBTAG00000054859		ENSBTAT00000062977	GO:0005262(calcium channel activity);GO:0005509(calcium ion binding);GO:0005515(protein binding);GO:0016020(membrane);GO:0016021(integral component of membrane);GO:0050982(detection of mechanical stimulus);GO:0070588(calcium ion transmembrane transport)	NA	NA	NA		protein_coding	0.077186	0.101238	0.112151	0.147426	0.211641	0.155741	0.245255	0.30581	0.476893	-1.06826	0.000210774	0.00100809	down
ENSBTAG00000049239	ENSBTAG00000049239		ENSBTAT00000069816	NA	NA	NA	NA		protein_coding	0.287204	0.265694	0.275763	0.124162	0.328542	0.640883	1.15454	0.692147	0.338347	-1.56342	0.000212329	0.00101428	down
ENSBTAG00000050965	ENSBTAG00000050965		ENSBTAT00000085590	GO:0003824(catalytic activity)	NA	NA	NA		protein_coding	0.240358	0.147886	0.182444	0.123117	0.491205	0.409062	0.390038	0.239275	0.453592	-1.14053	0.000222448	0.00105951	down
ENSBTAG00000051962	ENSBTAG00000051962		ENSBTAT00000080007	GO:0003735(structural constituent of ribosome);GO:0005840(ribosome);GO:0006412(translation);GO:0022627(cytosolic small ribosomal subunit)	NA	NA	NA		protein_coding	1.01174	1.51673	0.834163	1.09133	1.91292	1.67587	4.01051	4.3208	0.373651	-1.42024	0.000229835	0.00109114	down
ENSBTAG00000015304	ANXA9	528055	ENSBTAT00000082833	GO:0001786(phosphatidylserine binding);GO:0005509(calcium ion binding);GO:0005543(phospholipid binding);GO:0005544(calcium-dependent phospholipid binding);GO:0005829(cytosol);GO:0009986(cell surface);GO:0015464(acetylcholine receptor activity);GO:0098609(cell-cell adhesion)	NA	NA	NA	annexin A9 [Source:VGNC Symbol;Acc:VGNC:25970]	protein_coding	0.0554403	0.0246578	0.148041	0.0604117	0	0	0	0	721.377	9.49461	0.000307726	0.00142498	up
ENSBTAG00000045806	FFAR1	618180	ENSBTAT00000063172	GO:0004930(G protein-coupled receptor activity);GO:0005886(plasma membrane);GO:0005887(integral component of plasma membrane);GO:0007186(G protein-coupled receptor signaling pathway);GO:0007204(positive regulation of cytosolic calcium ion concentration);GO:0016021(integral component of membrane);GO:0030073(insulin secretion);GO:0032024(positive regulation of insulin secretion);GO:0032691(negative…	04911(Insulin secretion)	NA	NA	free fatty acid receptor 1 [Source:VGNC Symbol;Acc:VGNC:28961]	protein_coding	5.11836	3.02564	3.15834	2.79977	2.6746	1.23881	1.75723	1.3785	2.00054	1.00039	0.000313318	0.00144915	up
ENSBTAG00000043296	U6	26825,26827	ENSBTAT00000060288	GO:0000244(spliceosomal tri-snRNP complex assembly);GO:0000353(formation of quadruple SL/U4/U5/U6 snRNP);GO:0005688(U6 snRNP);GO:0030621(U4 snRNA binding);GO:0046540(U4/U6 x U5 tri-snRNP complex)	NA	NA	NA	U6 spliceosomal RNA [Source:RFAM;Acc:RF00026]	snRNA	4.08515	4.08633	3.56669	4.41878	11.3722	9.2536	8.39203	7.57003	0.441594	-1.17921	0.000332965	0.00153239	down
ENSBTAG00000032071	SYCP1	525413	ENSBTAT00000030769;ENSBTAT00000082621;ENSBTAT00000066956;ENSBTAT00000081896	GO:0000711(meiotic DNA repair synthesis);GO:0000794(condensed nuclear chromosome);GO:0000795(synaptonemal complex);GO:0000801(central element);GO:0000802(transverse filament);GO:0001673(male germ cell nucleus);GO:0003690(double-stranded DNA binding);GO:0005694(chromosome);GO:0007129(homologous chromosome pairing at meiosis);GO:0007130(synaptonemal complex assembly);GO:0007131(reciprocal meiotic r…	NA	NA	NA	synaptonemal complex protein 1 [Source:VGNC Symbol;Acc:VGNC:35508]	protein_coding	0.0166839	0.0868092	0.068831	0.029858	0.124207	0.185106	0.24453	0.16084	0.282897	-1.82165	0.000374866	0.00170911	down
ENSBTAG00000015396	RBM24	524220	ENSBTAT00000038477	GO:0000381(regulation of alternative mRNA splicing, via spliceosome);GO:0003197(endocardial cushion development);GO:0003676(nucleic acid binding);GO:0003723(RNA binding);GO:0003730(mRNA 3'-UTR binding);GO:0005654(nucleoplasm);GO:0005737(cytoplasm);GO:0005829(cytosol);GO:0006974(cellular response to DNA damage stimulus);GO:0010830(regulation of myotube differentiation);GO:0010831(positive regulati…	NA	NA	NA	RNA binding motif protein 24 [Source:VGNC Symbol;Acc:VGNC:33793]	protein_coding	0	0.044666	0	0	0.114112	0.140582	0.512687	0.022933	0.0565168	-4.14518	0.000387647	0.00176079	down
ENSBTAG00000006354	HP	280692,3250,10395	ENSBTAT00000086849;ENSBTAT00000008335	GO:0004252(serine-type endopeptidase activity);GO:0005576(extracellular region);GO:0006508(proteolysis);GO:0007219(Notch signaling pathway);GO:0009617(response to bacterium);GO:0030492(hemoglobin binding);GO:0030492(hemoglobin binding)	NA	NA	NA	haptoglobin [Source:NCBI gene (formerly Entrezgene);Acc:280692]	protein_coding	0.184773	0.13126	0.264114	0.372177	0.522983	0.74402	1.31177	0.37115	0.32283	-1.63115	0.000480313	0.00214524	down
ENSBTAG00000008274	ENSBTAG00000008274		ENSBTAT00000010897	GO:0005515(protein binding);GO:0005615(extracellular space);GO:0031012(extracellular matrix);GO:0110165(cellular anatomical entity)	NA	NA	NA		protein_coding	0.020848	0.055378	0.019955	0.08413	0.106138	0.160114	0.298184	0.091491	0.274895	-1.86305	0.00054096	0.00239637	down
ENSBTAG00000027770	ENSBTAG00000027770		ENSBTAT00000014687	NA	NA	NA	NA		protein_coding	0.350971	0.178139	0.526199	0.363105	0.993137	0.842023	1.00651	0.752762	0.394614	-1.34149	0.000541659	0.00239891	down
ENSBTAG00000002414	KCNJ10	533343	ENSBTAT00000003132	GO:0005242(inward rectifier potassium channel activity);GO:0005267(potassium channel activity);GO:0005886(plasma membrane);GO:0006813(potassium ion transport);GO:0007601(visual perception);GO:0007628(adult walking behavior);GO:0014003(oligodendrocyte development);GO:0016020(membrane);GO:0016021(integral component of membrane);GO:0016323(basolateral plasma membrane);GO:0022010(central nervous syst…	04971(Gastric acid secretion);05016(Huntington disease)	NA	NA	potassium inwardly rectifying channel subfamily J member 10 [Source:VGNC Symbol;Acc:VGNC:30454]	protein_coding	0.025851	0.060319	0.021409	0.042603	0.278081	0.143423	0.066477	0.081013	0.263943	-1.9217	0.000547889	0.00242211	down
ENSBTAG00000004988	CCKAR	506207	ENSBTAT00000006565;ENSBTAT00000078711	GO:0001764(neuron migration);GO:0004930(G protein-coupled receptor activity);GO:0004951(cholecystokinin receptor activity);GO:0005654(nucleoplasm);GO:0005829(cytosol);GO:0005886(plasma membrane);GO:0007186(G protein-coupled receptor signaling pathway);GO:0007409(axonogenesis);GO:0016020(membrane);GO:0016021(integral component of membrane);GO:0017046(peptide hormone binding);GO:0030900(forebrain d…	04020(Calcium signaling pathway);04080(Neuroactive ligand-receptor interaction);04911(Insulin secretion);04972(Pancreatic secretion);04972(Pancreatic secretion)	NA	NA	cholecystokinin A receptor [Source:VGNC Symbol;Acc:VGNC:26941]	protein_coding	0.0439436	0.138426	0.167406	0.117446	0.248465	0.46544	0.208714	0.327401	0.373772	-1.41977	0.000562599	0.00248208	down
ENSBTAG00000053406	FMC1	767923,100996928	ENSBTAT00000069064	GO:0005739(mitochondrion);GO:0033615(mitochondrial proton-transporting ATP synthase complex assembly);GO:0050995(negative regulation of lipid catabolic process);GO:0061469(regulation of type B pancreatic cell proliferation)	NA	NA	NA	formation of mitochondrial complex V assembly factor 1 homolog [Source:VGNC Symbol;Acc:VGNC:107224]	protein_coding	1.99106	3.56498	3.09458	3.82296	0.613913	1.90003	1.10629	1.48197	2.44474	1.28968	0.000563476	0.00248482	up
ENSBTAG00000052914	ENSBTAG00000052914		ENSBTAT00000079773;ENSBTAT00000077172;ENSBTAT00000067233	NA	NA	NA	NA		lncRNA	0.0859419	0.0876336	0.128593	0.153717	0.334515	0.279383	0.425704	0.279818	0.345519	-1.53316	0.000636445	0.00277772	down
ENSBTAG00000020569	CACNA2D1	282608	ENSBTAT00000069478;ENSBTAT00000027409	GO:0005245(voltage-gated calcium channel activity);GO:0005891(voltage-gated calcium channel complex);GO:0006816(calcium ion transport);GO:0016529(sarcoplasmic reticulum);GO:0030315(T-tubule);GO:0051924(regulation of calcium ion transport);GO:0060307(regulation of ventricular cardiac muscle cell membrane repolarization);GO:0086002(cardiac muscle cell action potential involved in contraction);GO:00…	04010(MAPK signaling pathway);04260(Cardiac muscle contraction);04261(Adrenergic signaling in cardiomyocytes);04921(Oxytocin signaling pathway);05410(Hypertrophic cardiomyopathy);05412(Arrhythmogenic right ventricular cardiomyopathy);05414(Dilated cardiomyopathy);05414(Dilated cardiomyopathy)	NA	NA	calcium voltage-gated channel auxiliary subunit alpha2delta 1 [Source:VGNC Symbol;Acc:VGNC:26679]	protein_coding	0.064283	0.0888855	0.0773702	0.0842192	0.205959	0.137604	0.176622	0.113112	0.497015	-1.00864	0.00063713	0.00278009	down
ENSBTAG00000000419	PHEX	536029	ENSBTAT00000000540	GO:0004222(metalloendopeptidase activity);GO:0005783(endoplasmic reticulum);GO:0005794(Golgi apparatus);GO:0006508(proteolysis);GO:0008237(metallopeptidase activity);GO:0019637(organophosphate metabolic process);GO:0030282(bone mineralization);GO:0042476(odontogenesis);GO:0048471(perinuclear region of cytoplasm)	NA	NA	NA	phosphate regulating endopeptidase homolog X-linked [Source:VGNC Symbol;Acc:VGNC:50571]	protein_coding	0.203851	0.029764	0.122242	0.10322	0	0	0	0.018106	25.355	4.6642	0.000639276	0.00278883	up
ENSBTAG00000050414	ENSBTAG00000050414		ENSBTAT00000081873	NA	NA	NA	NA		pseudogene	0	0.542532	0.121362	0.377079	0	0	0	0	2602.43	11.3456	0.000711723	0.00307303	up
ENSBTAG00000039772	HTR2B	407135,106480180	ENSBTAT00000052796	GO:0001587(Gq/11-coupled serotonin receptor activity);GO:0001755(neural crest cell migration);GO:0001819(positive regulation of cytokine production);GO:0001938(positive regulation of endothelial cell proliferation);GO:0001965(G-protein alpha-subunit binding);GO:0002031(G protein-coupled receptor internalization);GO:0003007(heart morphogenesis);GO:0003300(cardiac muscle hypertrophy);GO:0004930(G p…	04020(Calcium signaling pathway);04080(Neuroactive ligand-receptor interaction);04540(Gap junction);04726(Serotonergic synapse);04750(Inflammatory mediator regulation of TRP channels)	NA	NA	5-hydroxytryptamine receptor 2B [Source:VGNC Symbol;Acc:VGNC:29997]	protein_coding	0.238056	0.190005	0.232632	0.143586	0.264957	0.5278	0.548915	0.448802	0.449199	-1.15457	0.000807809	0.00344923	down
ENSBTAG00000054633	KLRC1	100139049	ENSBTAT00000080723	NA	04612(Antigen processing and presentation);04650(Natural killer cell mediated cytotoxicity);05332(Graft-versus-host disease)	NA	NA	killer cell lectin-like receptor subfamily C, member 1 [Source:NCBI gene (formerly Entrezgene);Acc:100139049]	protein_coding	0	0	0	0.20244	0.321728	0.359495	0.647021	0.802616	0.0950039	-3.39587	0.000821114	0.00350068	down
ENSBTAG00000001639	TRPM1	527638	ENSBTAT00000010233	GO:0005216(ion channel activity);GO:0005261(cation channel activity);GO:0006811(ion transport);GO:0007216(G protein-coupled glutamate receptor signaling pathway);GO:0016020(membrane);GO:0016021(integral component of membrane);GO:0034220(ion transmembrane transport);GO:0055085(transmembrane transport);GO:0071482(cellular response to light stimulus)	NA	NA	NA	transient receptor potential cation channel subfamily M member 1 [Source:VGNC Symbol;Acc:VGNC:36388]	protein_coding	0.055829	0.116526	0.036028	0.070134	0	0	0	0	696.293	9.44355	0.000848618	0.00360612	up
ENSBTAG00000005163	S100A1	528735	ENSBTAT00000006806	GO:0005509(calcium ion binding);GO:0005634(nucleus);GO:0005654(nucleoplasm);GO:0005794(Golgi apparatus);GO:0005829(cytosol);GO:0008016(regulation of heart contraction);GO:0016529(sarcoplasmic reticulum);GO:0042802(identical protein binding);GO:0042803(protein homodimerization activity);GO:0044548(S100 protein binding);GO:0051000(positive regulation of nitric-oxide synthase activity);GO:0051117(AT…	NA	NA	NA	S100 calcium binding protein A1 [Source:VGNC Symbol;Acc:VGNC:34236]	protein_coding	0	0	0.102086	0.161884	0.225199	0.329076	0.701449	0.399844	0.159444	-2.64888	0.000859976	0.00364882	down
ENSBTAG00000054207	ENSBTAG00000054207		ENSBTAT00000068540	NA	NA	NA	NA		protein_coding	0.316282	0.104446	0.174883	0.283774	0.498363	0.269486	1.08259	1.29061	0.279966	-1.83668	0.000878814	0.00372146	down
ENSBTAG00000019229	TMEM144	514175	ENSBTAT00000025604	GO:0015144(carbohydrate transmembrane transporter activity);GO:0016021(integral component of membrane);GO:0034219(carbohydrate transmembrane transport)	NA	NA	NA	transmembrane protein 144 [Source:VGNC Symbol;Acc:VGNC:35976]	protein_coding	0.217046	0.044838	0.151912	0.109707	0.271918	0.441687	0.438631	0.197907	0.387739	-1.36684	0.00092219	0.00388575	down
ENSBTAG00000053168	ENSBTAG00000053168		ENSBTAT00000080665	NA	NA	NA	NA		protein_coding	0.35173	0.766286	0.312925	0.333866	0.97113	0.828864	0.859567	0.916033	0.49357	-1.01867	0.000940646	0.00395582	down
ENSBTAG00000004896	ABLIM3	613794	ENSBTAT00000006442	GO:0001725(stress fiber);GO:0003779(actin binding);GO:0006351(DNA-templated transcription);GO:0006366(transcription by RNA polymerase II);GO:0007010(cytoskeleton organization);GO:0030027(lamellipodium);GO:0030032(lamellipodium assembly);GO:0030036(actin cytoskeleton organization);GO:0045202(synapse);GO:0045944(positive regulation of transcription by RNA polymerase II);GO:0060271(cilium assembly);…	04360(Axon guidance)	NA	NA	actin binding LIM protein family member 3 [Source:VGNC Symbol;Acc:VGNC:25509]	protein_coding	0	0.043104	0	0	0.247393	0.146885	0.0726117	0.0442283	0.0843328	-3.56776	0.000955844	0.00401455	down
ENSBTAG00000000031	TRPV4	540259	ENSBTAT00000000034;ENSBTAT00000085000	GO:0000122(negative regulation of transcription by RNA polymerase II);GO:0002024(diet induced thermogenesis);GO:0005034(osmosensor activity);GO:0005216(ion channel activity);GO:0005261(cation channel activity);GO:0005262(calcium channel activity);GO:0005515(protein binding);GO:0005516(calmodulin binding);GO:0005886(plasma membrane);GO:0005912(adherens junction);GO:0005929(cilium);GO:0006811(ion t…	04218(Cellular senescence);04750(Inflammatory mediator regulation of TRP channels);05418(Fluid shear stress and atherosclerosis);05418(Fluid shear stress and atherosclerosis)	NA	NA	transient receptor potential cation channel subfamily V member 4 [Source:VGNC Symbol;Acc:VGNC:36400]	protein_coding	0	0	0.0786256	0.0461232	0.223511	0.0955514	0.227872	0.214133	0.163913	-2.609	0.00101624	0.00423827	down
ENSBTAG00000019453	PTGES	282019	ENSBTAT00000025912	GO:0001516(prostaglandin biosynthetic process);GO:0004364(glutathione transferase activity);GO:0004602(glutathione peroxidase activity);GO:0004667(prostaglandin-D synthase activity);GO:0005641(nuclear envelope lumen);GO:0005737(cytoplasm);GO:0006693(prostaglandin metabolic process);GO:0008283(cell population proliferation);GO:0008285(negative regulation of cell population proliferation);GO:001602…	00590(Arachidonic acid metabolism);01100(Metabolic pathways)	K15729	EC:5.3.99.3	prostaglandin E synthase [Source:VGNC Symbol;Acc:VGNC:33505]	protein_coding	1.04897	0.729069	0.288172	0.29861	0	0.236915	0	0	9.98174	3.31929	0.00102744	0.00428115	up
ENSBTAG00000051943	ENSBTAG00000051943		ENSBTAT00000078865	NA	NA	NA	NA		protein_coding	0.413906	0.297912	0.213024	0.385512	0.487883	0.585881	1.01586	1.41285	0.374122	-1.41842	0.00103333	0.00430294	down
ENSBTAG00000002845	CDH10	541259	ENSBTAT00000084008	GO:0005509(calcium ion binding);GO:0005886(plasma membrane);GO:0007155(cell adhesion);GO:0007156(homophilic cell adhesion via plasma membrane adhesion molecules);GO:0016020(membrane);GO:0098609(cell-cell adhesion)	NA	NA	NA	cadherin 10 [Source:VGNC Symbol;Acc:VGNC:27091]	protein_coding	0	0.103573	0.101509	0.0346574	0	0	0	0	599.349	9.22725	0.00111837	0.0046235	up
ENSBTAG00000025792	ARID3C	522142	ENSBTAT00000036468	GO:0003677(DNA binding);GO:0003682(chromatin binding);GO:0005634(nucleus);GO:0005737(cytoplasm);GO:0045121(membrane raft);GO:0045944(positive regulation of transcription by RNA polymerase II)	NA	NA	NA	AT-rich interaction domain 3C [Source:VGNC Symbol;Acc:VGNC:26128]	protein_coding	0.221378	0.287331	0.142873	0	0	0	0	0	1628.95	10.6697	0.00112936	0.00466105	up
ENSBTAG00000001975	DRP2	537422,1808	ENSBTAT00000081690	GO:0005515(protein binding);GO:0008270(zinc ion binding)	NA	NA	NA	dystrophin related protein 2 [Source:VGNC Symbol;Acc:VGNC:52764]	protein_coding	0	0	0	0	0.073145	0.107145	0.033225	0	0.0018734	-9.06012	0.00113141	0.00466751	down
ENSBTAG00000021581	FHOD3	785433,91010	ENSBTAT00000061003	GO:0030837(negative regulation of actin filament polymerization);GO:0045214(sarcomere organization);GO:0055003(cardiac myofibril assembly)	NA	NA	NA	formin homology 2 domain containing 3 [Source:VGNC Symbol;Acc:VGNC:29004]	protein_coding	0	0.0385194	0	0	0.0480658	0.120063	0.0616525	0.122893	0.109221	-3.19468	0.00115302	0.00475263	down
ENSBTAG00000027434	SORCS2	618257	ENSBTAT00000085251	GO:0005515(protein binding);GO:0005829(cytosol);GO:0005887(integral component of plasma membrane);GO:0006886(intracellular protein transport);GO:0014069(postsynaptic density);GO:0016021(integral component of membrane);GO:0031901(early endosome membrane);GO:0043231(intracellular membrane-bounded organelle);GO:0055038(recycling endosome membrane);GO:0060292(long-term synaptic depression)	NA	NA	NA	sortilin related VPS10 domain containing receptor 2 [Source:VGNC Symbol;Acc:VGNC:59367]	protein_coding	0.0680777	0.166268	0.106186	0.153956	0.241422	0.247529	0.252045	0.310621	0.470216	-1.08861	0.00116088	0.00478099	down
ENSBTAG00000011447	FAM171A2	615144	ENSBTAT00000084790	NA	NA	NA	NA	family with sequence similarity 171 member A2 [Source:VGNC Symbol;Acc:VGNC:28757]	protein_coding	0.0662314	0	0.0444175	0.0919626	0	0	0	0	506.529	8.9845	0.00121538	0.00498334	up
ENSBTAG00000055253	ENSBTAG00000055253		ENSBTAT00000079647	NA	NA	NA	NA		protein_coding	0.297789	0.062771	0.168946	0.264722	0.399288	1.18575	0.442841	0.476084	0.317189	-1.65659	0.00122025	0.00500018	down
ENSBTAG00000026809	ENSBTAG00000026809		ENSBTAT00000007099	NA	NA	NA	NA		pseudogene	3.80268	8.45305	3.65151	7.2167	14.8798	16.5105	15.2446	7.47336	0.427364	-1.22646	0.00122177	0.00500537	down
ENSBTAG00000012789	PRKD1	533270	ENSBTAT00000081006	GO:0000421(autophagosome membrane);GO:0001938(positive regulation of endothelial cell proliferation);GO:0004672(protein kinase activity);GO:0004674(protein serine/threonine kinase activity);GO:0004697(protein kinase C activity);GO:0005524(ATP binding);GO:0005634(nucleus);GO:0005737(cytoplasm);GO:0005794(Golgi apparatus);GO:0005802(trans-Golgi network);GO:0005829(cytosol);GO:0005886(plasma membran…	04015(Rap1 signaling pathway);04925(Aldosterone synthesis and secretion)	K06070	EC:2.7.11.13	protein kinase D1 [Source:VGNC Symbol;Acc:VGNC:53949]	protein_coding	0	0	0	0	0.130558	0.059788	0.065312	0	0.00156459	-9.32	0.00128894	0.00525188	down
ENSBTAG00000004799	DENND2A	512632	ENSBTAT00000033630;ENSBTAT00000087068	GO:0005085(guanyl-nucleotide exchange factor activity);GO:0015629(actin cytoskeleton);GO:0042147(retrograde transport, endosome to Golgi);GO:0042147(retrograde transport, endosome to Golgi)	NA	NA	NA	DENN domain containing 2A [Source:VGNC Symbol;Acc:VGNC:27995]	protein_coding	0.781318	0.321638	0.653857	0.512525	0.358588	0.355127	0.132664	0.229225	2.10983	1.07712	0.00134189	0.00544602	up
ENSBTAG00000010821	ACER2	540732	ENSBTAT00000014354	GO:0001953(negative regulation of cell-matrix adhesion);GO:0005794(Golgi apparatus);GO:0006672(ceramide metabolic process);GO:0006919(activation of cysteine-type endopeptidase activity involved in apoptotic process);GO:0006974(cellular response to DNA damage stimulus);GO:0008284(positive regulation of cell population proliferation);GO:0010506(regulation of autophagy);GO:0010942(positive regulatio…	00600(Sphingolipid metabolism);01100(Metabolic pathways);04071(Sphingolipid signaling pathway)	K01441	EC:3.5.1.23	alkaline ceramidase 2 [Source:VGNC Symbol;Acc:VGNC:25537]	protein_coding	0.177126	0.196587	0.413229	0	0	0	0	0	1967.36	10.942	0.00147824	0.00593518	up
ENSBTAG00000021517	TMEM216	508031	ENSBTAT00000028677	GO:0005737(cytoplasm);GO:0005856(cytoskeleton);GO:0005929(cilium);GO:0016020(membrane);GO:0016021(integral component of membrane);GO:0030030(cell projection organization);GO:0035869(ciliary transition zone);GO:0036038(MKS complex);GO:0042995(cell projection);GO:0060271(cilium assembly);GO:1905515(non-motile cilium assembly)	NA	NA	NA	transmembrane protein 216 [Source:VGNC Symbol;Acc:VGNC:36038]	protein_coding	1.49059	2.1451	2.01822	1.2159	0.624144	0.355308	0.523245	1.00367	2.74094	1.45467	0.00152802	0.00611114	up
ENSBTAG00000044552	7SK	125050	ENSBTAT00000061985	NA	NA	NA	NA	7SK RNA [Source:RFAM;Acc:RF00100]	misc_RNA	1.76709	1.69379	3.22198	1.90487	3.12701	5.64084	7.96951	4.70037	0.40059	-1.3198	0.00155716	0.00621496	down
ENSBTAG00000017357	CLCA4	507504	ENSBTAT00000023081	GO:0005229(intracellular calcium activated chloride channel activity);GO:0006821(chloride transport)	04924(Renin secretion);04972(Pancreatic secretion)	NA	NA	chloride channel accessory 4 [Source:VGNC Symbol;Acc:VGNC:54909]	protein_coding	0	0	0	0	0.128569	0.0719651	0	0.02175	0.0017995	-9.11819	0.00160101	0.00637431	down
ENSBTAG00000051217	U6	26825,26827	ENSBTAT00000068439	GO:0000244(spliceosomal tri-snRNP complex assembly);GO:0000353(formation of quadruple SL/U4/U5/U6 snRNP);GO:0005688(U6 snRNP);GO:0030621(U4 snRNA binding);GO:0046540(U4/U6 x U5 tri-snRNP complex)	NA	NA	NA	U6 spliceosomal RNA [Source:RFAM;Acc:RF00026]	snRNA	3.27343	4.08638	3.83413	4.38965	9.71436	7.43863	8.27573	6.76812	0.48401	-1.04689	0.00163072	0.00648333	down
ENSBTAG00000005359	TGFB2	534069	ENSBTAT00000007053;ENSBTAT00000075358	GO:0000902(cell morphogenesis);GO:0001540(amyloid-beta binding);GO:0001654(eye development);GO:0001666(response to hypoxia);GO:0001837(epithelial to mesenchymal transition);GO:0001942(hair follicle development);GO:0003007(heart morphogenesis);GO:0005102(signaling receptor binding);GO:0005114(type II transforming growth factor beta receptor binding);GO:0005125(cytokine activity);GO:0005160(transfo…	04010(MAPK signaling pathway);04060(Cytokine-cytokine receptor interaction);04068(FoxO signaling pathway);04110(Cell cycle);04218(Cellular senescence);04350(TGF-beta signaling pathway);04380(Osteoclast differentiation);04390(Hippo signaling pathway);04933(AGE-RAGE signaling pathway in diabetic complications);05140(Leishmaniasis);05142(Chagas disease);05144(Malaria);05145(Toxoplasmosis);05146(Amoe…	NA	NA	transforming growth factor beta 2 [Source:VGNC Symbol;Acc:VGNC:35802]	protein_coding	0	0	0	0	0.0714514	0.0344758	0.199385	0	0.00131013	-9.57607	0.00168551	0.00668346	down
ENSBTAG00000019227	ENSBTAG00000019227		ENSBTAT00000026431	NA	NA	NA	NA		protein_coding	0.047847	0.062287	0.12885	0.202268	0.473013	0.237943	0.270738	0.341366	0.333509	-1.5842	0.00176521	0.00697681	down
ENSBTAG00000039708	AJM1	521846	ENSBTAT00000053888	GO:0045216(cell-cell junction organization)	NA	NA	NA	apical junction component 1 homolog [Source:VGNC Symbol;Acc:VGNC:49537]	protein_coding	0.255231	0.177358	0.441218	0.163941	0.089754	0.134601	0.075549	0.02491	3.1949	1.67577	0.00177199	0.00699793	up
ENSBTAG00000049566	DNAH6	112448797	ENSBTAT00000077540	GO:0003777(microtubule motor activity);GO:0005524(ATP binding);GO:0005858(axonemal dynein complex);GO:0007018(microtubule-based movement);GO:0008569(minus-end-directed microtubule motor activity);GO:0016887(ATP hydrolysis activity);GO:0030286(dynein complex);GO:0060285(cilium-dependent cell motility)	05014(Amyotrophic lateral sclerosis);05016(Huntington disease);05022(Pathways of neurodegeneration - multiple diseases)	NA	NA	dynein axonemal heavy chain 6 [Source:VGNC Symbol;Acc:VGNC:102820]	protein_coding	0.0172054	0	0.0191535	0.013967	0.0516799	0.0514594	0.0405301	0.0362486	0.279716	-1.83797	0.00183296	0.0072241	down
ENSBTAG00000049215	SHISA3	781091	ENSBTAT00000071689	GO:0090090(negative regulation of canonical Wnt signaling pathway)	NA	NA	NA	shisa family member 3 [Source:VGNC Symbol;Acc:VGNC:34599]	protein_coding	0.222758	0	0.172209	0.045821	0	0	0	0	1101.97	10.1059	0.0018476	0.00727445	up
ENSBTAG00000055293	ENSBTAG00000055293		ENSBTAT00000085438	GO:0006355(regulation of DNA-templated transcription)	NA	NA	NA		protein_coding	0	0	0	0	4.45078	3.3989	0	5.67489	2.95758e-05	-15.0452	0.00187048	0.00735412	down
ENSBTAG00000004705	ILDR1	538495	ENSBTAT00000070584;ENSBTAT00000006175	GO:0005886(plasma membrane);GO:0010669(epithelial structure maintenance);GO:0030072(peptide hormone secretion);GO:0032991(protein-containing complex);GO:0042802(identical protein binding);GO:0043484(regulation of RNA splicing);GO:0051649(establishment of localization in cell);GO:0061689(tricellular tight junction);GO:0061833(protein localization to tricellular tight junction);GO:0070160(tight jun…	NA	NA	NA	immunoglobulin like domain containing receptor 1 [Source:VGNC Symbol;Acc:VGNC:30173]	protein_coding	0.156204	0.158028	0.0609415	0.182375	0.406109	0.424933	0.206509	0.287752	0.420695	-1.24915	0.0018819	0.00739483	down
ENSBTAG00000049900	ENSBTAG00000049900		ENSBTAT00000083137	GO:0005615(extracellular space);GO:0006955(immune response)	NA	NA	NA		protein_coding	0.538102	0.204482	0.273914	0.19853	0.613904	0.465288	0.623603	1.15964	0.424473	-1.23625	0.00197193	0.007713	down
ENSBTAG00000049664	ENSBTAG00000049664		ENSBTAT00000082835;ENSBTAT00000086855;ENSBTAT00000071365;ENSBTAT00000073999	NA	NA	NA	NA		lncRNA	0	0	0	0	0.0366611	0.0675026	0.0789389	0	0.00218457	-8.83844	0.00237444	0.00912409	down
ENSBTAG00000002581	BOLA-DYA	282497	ENSBTAT00000080670;ENSBTAT00000003342	GO:0006955(immune response);GO:0016020(membrane);GO:0019882(antigen processing and presentation);GO:0042613(MHC class II protein complex);GO:0042613(MHC class II protein complex)	04145(Phagosome);04514(Cell adhesion molecules);04612(Antigen processing and presentation);04640(Hematopoietic cell lineage);04658(Th1 and Th2 cell differentiation);04659(Th17 cell differentiation);04672(Intestinal immune network for IgA production);04940(Type I diabetes mellitus);05140(Leishmaniasis);05145(Toxoplasmosis);05150(Staphylococcus aureus infection);05152(Tuberculosis);05164(Influenza …	NA	NA	major histocompatibility complex, class II, DY alpha [Source:NCBI gene (formerly Entrezgene);Acc:282497]	protein_coding	0	0	0	0	0.0591872	0.183689	0.0399931	0	0.00141408	-9.46592	0.00238266	0.00915293	down
ENSBTAG00000052102	CD300LB	789755	ENSBTAT00000077738	GO:0042802(identical protein binding)	NA	NA	NA	CD300 molecule like family member b [Source:HGNC Symbol;Acc:HGNC:30811]	protein_coding	0.314719	0.271091	0.099832	0.33352	0.565809	0.697693	0.446517	0.520647	0.456887	-1.13009	0.00246772	0.00944532	down
ENSBTAG00000055106	ENSBTAG00000055106		ENSBTAT00000071044	NA	NA	NA	NA		misc_RNA	0.189402	0.474815	0.840899	0.254555	1.22661	1.12677	2.12817	1.49056	0.294648	-1.76294	0.00254627	0.00970977	down
ENSBTAG00000016158	ACAN	280985	ENSBTAT00000021514	GO:0001502(cartilage condensation);GO:0002063(chondrocyte development);GO:0005509(calcium ion binding);GO:0005540(hyaluronic acid binding);GO:0005604(basement membrane);GO:0007155(cell adhesion);GO:0007507(heart development);GO:0030166(proteoglycan biosynthetic process);GO:0030199(collagen fibril organization);GO:0031012(extracellular matrix);GO:0098966(perisynaptic extracellular matrix);GO:00989…	NA	NA	NA	aggrecan [Source:VGNC Symbol;Acc:VGNC:25525]	protein_coding	0.0356869	0.0121993	0.0472254	0	0.0806794	0.140113	0.0572775	0.0791902	0.266225	-1.90928	0.00262636	0.00998591	down
ENSBTAG00000054576	ENSBTAG00000054576		ENSBTAT00000087240	GO:0005509(calcium ion binding);GO:0005886(plasma membrane);GO:0005887(integral component of plasma membrane);GO:0007155(cell adhesion);GO:0007156(homophilic cell adhesion via plasma membrane adhesion molecules);GO:0016020(membrane)	NA	NA	NA		protein_coding	0.152021	0	0	0	0.308588	0.050903	0.587053	0.665693	0.094292	-3.40672	0.00264802	0.0100574	down
ENSBTAG00000050445	RAB44	100337049	ENSBTAT00000074232	GO:0002553(histamine secretion by mast cell);GO:0003924(GTPase activity);GO:0005509(calcium ion binding);GO:0005525(GTP binding);GO:0043303(mast cell degranulation);GO:0097279(histamine secretion mediated by IgE immunoglobulin)	NA	NA	NA	RAB44, member RAS onco family [Source:VGNC Symbol;Acc:VGNC:107292]	protein_coding	0.046573	0.079606	0	0	0.206014	0.106529	0.213187	0.127423	0.193184	-2.37195	0.00266018	0.0100968	down
ENSBTAG00000020979	NGFR	353110	ENSBTAT00000027940	GO:0001678(cellular glucose homeostasis);GO:0001942(hair follicle development);GO:0005035(death receptor activity);GO:0005515(protein binding);GO:0005516(calmodulin binding);GO:0005654(nucleoplasm);GO:0005737(cytoplasm);GO:0005886(plasma membrane);GO:0005911(cell-cell junction);GO:0006886(intracellular protein transport);GO:0006919(activation of cysteine-type endopeptidase activity involved in ap…	04010(MAPK signaling pathway);04014(Ras signaling pathway);04015(Rap1 signaling pathway);04060(Cytokine-cytokine receptor interaction);04151(PI3K-Akt signaling pathway);04215(Apoptosis - multiple species);04722(Neurotrophin signaling pathway);05202(Transcriptional misregulation in cancer)	NA	NA	nerve growth factor receptor [Source:VGNC Symbol;Acc:VGNC:32062]	protein_coding	0	0	0	0	0.0508703	0.0501804	0	0.100908	0.0019806	-8.97985	0.00270991	0.0102596	down
ENSBTAG00000048319	ENSBTAG00000048319		ENSBTAT00000080577	NA	NA	NA	NA		lncRNA	0	0	0	0	0.092298	0.177381	0	0.090312	0.00111114	-9.81375	0.00271468	0.0102756	down
ENSBTAG00000005653	ABCB4	100336913	ENSBTAT00000070307	GO:0005524(ATP binding);GO:0005654(nucleoplasm);GO:0005737(cytoplasm);GO:0005829(cytosol);GO:0005886(plasma membrane);GO:0005925(focal adhesion);GO:0015629(actin cytoskeleton);GO:0016021(integral component of membrane);GO:0016324(apical plasma membrane);GO:0032376(positive regulation of cholesterol transport);GO:0042626(ATPase-coupled transmembrane transporter activity);GO:0045332(phospholipid tr…	02010(ABC transporters);04976(Bile secretion)	K05659	EC:7.6.2.2	ATP binding cassette subfamily B member 4 [Source:VGNC Symbol;Acc:VGNC:53628]	protein_coding	0.449009	0.170602	0.208867	0.287203	0.14267	0.110189	0.099212	0.16333	2.16469	1.11416	0.00276926	0.010468	up
ENSBTAG00000023429	PLS1	616560	ENSBTAT00000049695	GO:0001951(intestinal D-glucose absorption);GO:0005509(calcium ion binding);GO:0005515(protein binding);GO:0005737(cytoplasm);GO:0005903(brush border);GO:0032420(stereocilium);GO:0032532(regulation of microvillus length);GO:0040018(positive regulation of multicellular organism growth);GO:0051015(actin filament binding);GO:0051017(actin filament bundle assembly);GO:0060088(auditory receptor cell s…	NA	NA	NA	plastin 1 [Source:VGNC Symbol;Acc:VGNC:33051]	protein_coding	0	0	0	0	0	0.0789753	0.107204	0.0755533	0.00152828	-9.35388	0.00283378	0.0106974	down
ENSBTAG00000015181	EPM2A	526888,378884	ENSBTAT00000020200	GO:0000045(autophagosome assembly);GO:0001558(regulation of cell growth);GO:0001932(regulation of protein phosphorylation);GO:0004373(glycogen (starch) synthase activity);GO:0004721(phosphoprotein phosphatase activity);GO:0004722(protein serine/threonine phosphatase activity);GO:0004725(protein tyrosine phosphatase activity);GO:0005634(nucleus);GO:0005654(nucleoplasm);GO:0005737(cytoplasm);GO:000…	NA	K14165	EC:3.1.3.16;EC:3.1.3.48	EPM2A glucan phosphatase, laforin [Source:VGNC Symbol;Acc:VGNC:53790]	protein_coding	0.050404	0.206376	0.050025	0.049871	0	0	0.032148	0	11.0948	3.47181	0.00304294	0.0114284	up
ENSBTAG00000004076	OXER1	786807	ENSBTAT00000005326	GO:0004930(G protein-coupled receptor activity);GO:0007186(G protein-coupled receptor signaling pathway);GO:0007193(adenylate cyclase-inhibiting G protein-coupled receptor signaling pathway);GO:0016021(integral component of membrane);GO:0050646(5-oxo-6E,8Z,11Z,14Z-icosatetraenoic acid binding);GO:0050647(5-hydroxy-6E,8Z,11Z,14Z-icosatetraenoic acid binding);GO:0050648(5(S)-hydroxyperoxy-6E,8Z,11Z…	NA	NA	NA	oxoeicosanoid receptor 1 [Source:VGNC Symbol;Acc:VGNC:32509]	protein_coding	1.2431	0.882959	0.619903	1.23979	0.326793	0.387063	0.699733	0.47353	2.11208	1.07867	0.00310231	0.0116189	up
ENSBTAG00000011459	KLHL10	541263	ENSBTAT00000036408	GO:0000902(cell morphogenesis);GO:0005515(protein binding);GO:0005737(cytoplasm);GO:0007286(spermatid development);GO:0008584(male gonad development);GO:0009566(fertilization);GO:0048808(male genitalia morphogenesis);GO:0048873(homeostasis of number of cells within a tissue)	NA	NA	NA	kelch like family member 10 [Source:VGNC Symbol;Acc:VGNC:30642]	protein_coding	0.18803	0.147672	0.155588	0.194707	0.500902	0.310353	0.29718	0.379239	0.461121	-1.11678	0.00311048	0.0116473	down
ENSBTAG00000050180	Metazoa_SRP		ENSBTAT00000064653	GO:0005786(signal recognition particle, endoplasmic reticulum targeting);GO:0006617(SRP-dependent cotranslational protein targeting to membrane, signal sequence recognition)	NA	NA	NA	Metazoan signal recognition particle RNA [Source:RFAM;Acc:RF00017]	misc_RNA	2.39973	2.86112	0.381853	1.35246	3.9126	2.27725	3.38779	9.42982	0.368022	-1.44214	0.00320279	0.0119654	down
ENSBTAG00000046419	TPC3	100297753	ENSBTAT00000063189;ENSBTAT00000071865	GO:0005216(ion channel activity);GO:0006811(ion transport);GO:0016020(membrane);GO:0055085(transmembrane transport);GO:0055085(transmembrane transport)	NA	NA	NA	two pore channel 3 [Source:NCBI gene (formerly Entrezgene);Acc:100297753]	protein_coding	0.0664752	0.10157	0.156802	0.0472225	0.454766	0.129997	0.202126	0.250842	0.358542	-1.47979	0.00330649	0.0123127	down
ENSBTAG00000051625	ENSBTAG00000051625		ENSBTAT00000087274	NA	NA	NA	NA		protein_coding	1.12095	0.420979	0.558213	0.680373	2.33342	1.88619	1.82609	1.40102	0.373388	-1.42125	0.00334415	0.0124387	down
ENSBTAG00000053124	ENSBTAG00000053124		ENSBTAT00000084402	NA	NA	NA	NA		protein_coding	0.041536	0.114253	0.201374	0.175099	0.374832	0.488326	0.280843	0.295351	0.369793	-1.43521	0.00341312	0.0126687	down
ENSBTAG00000036744	5S_rRNA		ENSBTAT00000051244	GO:0003735(structural constituent of ribosome);GO:0005840(ribosome)	NA	NA	NA	5S ribosomal RNA [Source:RFAM;Acc:RF00001]	rRNA	0.836158	0.127041	0.952805	0.300548	2.29388	2.40675	2.61559	2.81258	0.218836	-2.19207	0.00344214	0.0127691	down
ENSBTAG00000031933	ALOX12E	787450,245	ENSBTAT00000045286	GO:0004052(arachidonate 12(S)-lipoxygenase activity);GO:0005506(iron ion binding);GO:0005515(protein binding);GO:0016165(linoleate 13S-lipoxygenase activity);GO:0016702(oxidoreductase activity, acting on single donors with incorporation of molecular oxygen, incorporation of two atoms of oxygen);GO:0019369(arachidonic acid metabolic process);GO:0019372(lipoxygenase pathway);GO:0046872(metal ion bi…	00590(Arachidonic acid metabolism);01100(Metabolic pathways);01523(Antifolate resistance);04726(Serotonergic synapse);04750(Inflammatory mediator regulation of TRP channels)	K00458	EC:1.13.11.31	arachidonate lipoxygenase, epidermal [Source:NCBI gene (formerly Entrezgene);Acc:787450]	protein_coding	0.15681	0.13744	0.10902	0.119431	0.321864	0.250956	0.338677	0.241478	0.45335	-1.1413	0.00348522	0.012924	down
ENSBTAG00000049630	ENSBTAG00000049630		ENSBTAT00000084022	GO:0003824(catalytic activity);GO:0004659(prenyltransferase activity);GO:0004663(Rab geranylgeranyltransferase activity);GO:0005968(Rab-protein geranylgeranyltransferase complex);GO:0008318(protein prenyltransferase activity);GO:0016740(transferase activity);GO:0018342(protein prenylation);GO:0018344(protein geranylgeranylation);GO:0046872(metal ion binding)	NA	NA	NA		protein_coding	0	0	0	0	0	0.292168	0.198561	0.475935	0.000413794	-11.2388	0.00353966	0.0131159	down
ENSBTAG00000002974	FMO2	504401,2329	ENSBTAT00000003873	GO:0004497(monooxygenase activity);GO:0004499(N,N-dimethylaniline monooxygenase activity);GO:0006082(organic acid metabolic process);GO:0006739(NADP metabolic process);GO:0006805(xenobiotic metabolic process);GO:0009404(toxin metabolic process);GO:0016020(membrane);GO:0046322(negative regulation of fatty acid oxidation);GO:0050660(flavin adenine dinucleotide binding);GO:0050661(NADP binding);GO:0…	00982(Drug metabolism - cytochrome P450)	K00485	EC:1.14.13.8	flavin containing dimethylaniline monoxygenase 2 [Source:VGNC Symbol;Acc:VGNC:29050]	protein_coding	0	0	0	0	0.026729	0.051936	0.053348	0	0.00303	-8.36646	0.00354346	0.0131203	down
ENSBTAG00000046864	ENSBTAG00000046864		ENSBTAT00000063982	GO:0004930(G protein-coupled receptor activity);GO:0005886(plasma membrane);GO:0007165(signal transduction);GO:0007186(G protein-coupled receptor signaling pathway);GO:0007606(sensory perception of chemical stimulus);GO:0016020(membrane);GO:0016021(integral component of membrane);GO:0016503(pheromone receptor activity);GO:0019236(response to pheromone)	NA	NA	NA		protein_coding	0.187981	0	0	0	0.527316	0.465435	0.771107	0.062436	0.10293	-3.28026	0.00354786	0.0131313	down
ENSBTAG00000006730	SUSD2	510458	ENSBTAT00000029404	GO:0005886(plasma membrane);GO:0051782(negative regulation of cell division);GO:1902807(negative regulation of cell cycle G1/S phase transition)	NA	NA	NA	sushi domain containing 2 [Source:VGNC Symbol;Acc:VGNC:35487]	protein_coding	0.103123	0.197116	0.098974	0.293878	0.431098	0.422883	0.290633	0.289871	0.483164	-1.04942	0.00359525	0.0132866	down
ENSBTAG00000049992	ENSBTAG00000049992		ENSBTAT00000071432	NA	NA	NA	NA		lncRNA	0.388216	0.586823	0.52712	0.915081	0.247108	0.217591	0.149359	0.277103	2.71246	1.4396	0.0037019	0.0136342	up
ENSBTAG00000001835	GJA1	281193	ENSBTAT00000002398	GO:0000132(establishment of mitotic spindle orientation);GO:0005243(gap junction channel activity);GO:0005654(nucleoplasm);GO:0005737(cytoplasm);GO:0005739(mitochondrion);GO:0005886(plasma membrane);GO:0005921(gap junction);GO:0005922(connexin complex);GO:0007154(cell communication);GO:0007165(signal transduction);GO:0007267(cell-cell signaling);GO:0007507(heart development);GO:0008013(beta-caten…	04540(Gap junction);05412(Arrhythmogenic right ventricular cardiomyopathy)	NA	NA	gap junction protein alpha 1 [Source:VGNC Symbol;Acc:VGNC:29370]	protein_coding	0	0	0.027543	0.026915	0.061836	0.109984	0.065439	0.138463	0.144942	-2.78645	0.00370875	0.0136569	down
ENSBTAG00000010981	CIB2	100337259	ENSBTAT00000085676;ENSBTAT00000014575	GO:0000287(magnesium ion binding);GO:0005509(calcium ion binding);GO:0007204(positive regulation of cytosolic calcium ion concentration);GO:0032420(stereocilium);GO:0032437(cuticular plate);GO:0042803(protein homodimerization activity);GO:0071318(cellular response to ATP);GO:0071318(cellular response to ATP)	NA	NA	NA	calcium and integrin binding family member 2 [Source:VGNC Symbol;Acc:VGNC:27360]	protein_coding	0.867932	0.860152	0.375095	0.454254	0.198372	0.329309	0.292111	0.35309	2.18047	1.12464	0.00397744	0.014542	up
ENSBTAG00000006263	GP2	531420	ENSBTAT00000008217	GO:0003823(antigen binding);GO:0005768(endosome);GO:0016324(apical plasma membrane)	NA	NA	NA	glycoprotein 2 [Source:VGNC Symbol;Acc:VGNC:29505]	protein_coding	0.23177	0.339856	0.157975	0.107358	0.444733	0.404731	0.394711	0.450284	0.493938	-1.0176	0.0040342	0.0147274	down
ENSBTAG00000023369	GRIN2D	618181	ENSBTAT00000042550	GO:0001964(startle response);GO:0004970(ionotropic glutamate receptor activity);GO:0004972(NMDA glutamate receptor activity);GO:0005216(ion channel activity);GO:0005887(integral component of plasma membrane);GO:0006811(ion transport);GO:0008344(adult locomotory behavior);GO:0015276(ligand-gated ion channel activity);GO:0016020(membrane);GO:0017146(NMDA selective glutamate receptor complex);GO:002…	04020(Calcium signaling pathway);04024(cAMP signaling pathway);04080(Neuroactive ligand-receptor interaction);04713(Circadian entrainment);04720(Long-term potentiation);04724(Glutamatergic synapse);05010(Alzheimer disease);05014(Amyotrophic lateral sclerosis);05017(Spinocerebellar ataxia);05020(Prion disease);05022(Pathways of neurodegeneration - multiple diseases);05030(Cocaine addiction);05031(…	NA	NA	glutamate ionotropic receptor NMDA type subunit 2D [Source:VGNC Symbol;Acc:VGNC:29649]	protein_coding	0.405009	0.609807	0.348869	0.514926	0.381441	0.133874	0.046288	0.235703	2.3562	1.23646	0.00404022	0.0147466	up
ENSBTAG00000010858	ABCC11	101909228	ENSBTAT00000014417	GO:0005524(ATP binding);GO:0005887(integral component of plasma membrane);GO:0008514(organic anion transmembrane transporter activity);GO:0008559(ABC-type xenobiotic transporter activity);GO:0015216(purine nucleotide transmembrane transporter activity);GO:0015431(ABC-type glutathione S-conjugate transporter activity);GO:0015432(ABC-type bile acid transporter activity);GO:0015711(organic anion tra…	02010(ABC transporters)	NA	NA	ATP binding cassette subfamily C member 11 [Source:VGNC Symbol;Acc:VGNC:25470]	protein_coding	0.113882	0.266006	0.121781	0	0	0	0	0	1254.17	10.2925	0.00419138	0.0152442	up
ENSBTAG00000005234	LYPD1	533675	ENSBTAT00000006890	GO:0001662(behavioral fear response);GO:0007271(synaptic transmission, cholinergic);GO:0016020(membrane);GO:0030550(acetylcholine receptor inhibitor activity);GO:0033130(acetylcholine receptor binding);GO:0035094(response to nicotine);GO:0072659(protein localization to plasma membrane);GO:0095500(acetylcholine receptor signaling pathway);GO:1903077(negative regulation of protein localization to p…	NA	NA	NA	LY6/PLAUR domain containing 1 [Source:VGNC Symbol;Acc:VGNC:31099]	protein_coding	0.074947	0	0.108125	0.025868	0	0	0	0	522.35	9.02887	0.00419446	0.0152525	up
ENSBTAG00000018487	CFAP45	617350	ENSBTAT00000074343	GO:0005654(nucleoplasm);GO:0005930(axoneme);GO:0016208(AMP binding);GO:0030317(flagellated sperm motility);GO:0060287(epithelial cilium movement involved in determination of left/right asymmetry);GO:0060296(regulation of cilium beat frequency involved in ciliary motility);GO:0061966(establishment of left/right asymmetry);GO:0090660(cerebrospinal fluid circulation);GO:0097728(9+0 motile cilium);GO…	NA	NA	NA	cilia and flagella associated protein 45 [Source:VGNC Symbol;Acc:VGNC:27244]	protein_coding	0.04149	0.0636134	0.122711	0	0	0	0	0	569.535	9.15364	0.00432953	0.0156998	up
ENSBTAG00000055172	Metazoa_SRP		ENSBTAT00000077134	GO:0005786(signal recognition particle, endoplasmic reticulum targeting);GO:0006617(SRP-dependent cotranslational protein targeting to membrane, signal sequence recognition)	NA	NA	NA	Metazoan signal recognition particle RNA [Source:RFAM;Acc:RF00017]	misc_RNA	2.22179	2.29722	0.524045	1.02268	2.92157	2.2263	2.88493	7.43834	0.392067	-1.35083	0.00433162	0.0157028	down
ENSBTAG00000053874	ENSBTAG00000053874		ENSBTAT00000080132	GO:0008080(N-acetyltransferase activity)	00250(Alanine, aspartate and glutamate metabolism);01100(Metabolic pathways)	K18309	EC:2.3.1.17		protein_coding	0.099047	0.047586	0.030042	0.145726	0.176549	0.223588	0.171835	0.200658	0.417277	-1.26092	0.0043863	0.0158643	down
ENSBTAG00000050795	ENSBTAG00000050795		ENSBTAT00000071493	GO:0016020(membrane);GO:0016021(integral component of membrane)	NA	NA	NA		protein_coding	1.77316	1.08864	1.24548	0.798063	2.45266	1.45393	2.64602	3.37949	0.493888	-1.01774	0.0044476	0.0160672	down
ENSBTAG00000055016	ENSBTAG00000055016		ENSBTAT00000083149	GO:0005615(extracellular space);GO:0006955(immune response)	NA	NA	NA		protein_coding	0.785353	0.863292	1.05099	0.666232	0	0.338585	0.317266	0.235843	3.77469	1.91636	0.00454034	0.0163578	up
ENSBTAG00000004848	OLFML2A	516730	ENSBTAT00000076093	GO:0030198(extracellular matrix organization);GO:0031012(extracellular matrix);GO:0042802(identical protein binding);GO:0050840(extracellular matrix binding)	NA	NA	NA	olfactomedin like 2A [Source:VGNC Symbol;Acc:VGNC:32422]	protein_coding	0.0473031	0.0974775	0.083803	0	0.120367	0.196803	0.192735	0.429111	0.243429	-2.03843	0.00454678	0.0163749	down
ENSBTAG00000053792	H2AC7	104975683	ENSBTAT00000068092	GO:0000786(nucleosome);GO:0003677(DNA binding);GO:0005634(nucleus);GO:0005694(chromosome);GO:0030527(structural constituent of chromatin);GO:0046982(protein heterodimerization activity)	04217(Necroptosis);05034(Alcoholism);05322(Systemic lupus erythematosus)	NA	NA	H2A clustered histone 7 [Source:VGNC Symbol;Acc:VGNC:83565]	protein_coding	0.220505	0	0	0.169721	1.76375	0.555188	0.241721	0.553108	0.125323	-2.99628	0.00462578	0.0166165	down
ENSBTAG00000051982	ENSBTAG00000051982		ENSBTAT00000082295;ENSBTAT00000081772;ENSBTAT00000072964	NA	NA	NA	NA		protein_coding	0.0824506	0.0880093	0.154846	0.0937039	0	0	0.0517841	0	8.09146	3.0164	0.00463025	0.0166265	up
ENSBTAG00000052459	ENSBTAG00000052459		ENSBTAT00000067453	NA	NA	NA	NA		pseudogene	0.69136	1.04081	1.0215	1.75422	3.76663	1.29988	2.88113	3.25891	0.402255	-1.31382	0.00463343	0.0166318	down
ENSBTAG00000010030	EPHA4	520192	ENSBTAT00000013238	GO:0004672(protein kinase activity);GO:0004713(protein tyrosine kinase activity);GO:0005003(ephrin receptor activity);GO:0005004(GPI-linked ephrin receptor activity);GO:0005005(transmembrane-ephrin receptor activity);GO:0005515(protein binding);GO:0005524(ATP binding);GO:0005887(integral component of plasma membrane);GO:0006468(protein phosphorylation);GO:0007162(negative regulation of cell adhes…	NA	NA	NA	EPH receptor A4 [Source:VGNC Symbol;Acc:VGNC:56106]	protein_coding	0.141711	0.177096	0.198068	0.254044	0.738968	0.29755	0.30548	0.258358	0.481717	-1.05374	0.00469412	0.0168403	down
ENSBTAG00000051347	ENSBTAG00000051347		ENSBTAT00000076430	GO:0005730(nucleolus);GO:0006396(RNA processing)	NA	NA	NA		snoRNA	5.54334	24.6295	6.78037	13.2674	4.59683	3.74288	8.4427	4.07705	2.40757	1.26758	0.00474128	0.0169845	up
ENSBTAG00000000185	SLC6A14	511661	ENSBTAT00000000209	GO:0016021(integral component of membrane)	NA	NA	NA	solute carrier family 6 member 14 [Source:VGNC Symbol;Acc:VGNC:34917]	protein_coding	0	0	0	0	0.0110108	0.0546478	0	0.0677923	0.00299736	-8.38209	0.00485426	0.0173478	down
ENSBTAG00000051741	ENSBTAG00000051741		ENSBTAT00000076651	GO:0003824(catalytic activity)	NA	NA	NA		protein_coding	0.099002	0.07427	0.10384	0.126571	0.249704	0.328534	0.15152	0.234078	0.41883	-1.25556	0.00485737	0.0173558	down
ENSBTAG00000020605	SMTNL2	532143	ENSBTAT00000027457	GO:0005515(protein binding)	NA	NA	NA	smoothelin like 2 [Source:VGNC Symbol;Acc:VGNC:35037]	protein_coding	0.328609	0.0837599	0.170418	0.192103	0.384103	0.502498	0.231056	0.556399	0.462882	-1.11128	0.00488482	0.0174506	down
ENSBTAG00000007298	TEX29	617473	ENSBTAT00000009602	GO:0016020(membrane);GO:0016021(integral component of membrane)	NA	NA	NA	testis expressed 29 [Source:VGNC Symbol;Acc:VGNC:35766]	protein_coding	0	0	0	0.214443	0.369566	0.385173	0.619883	0.484098	0.115371	-3.11564	0.0049514	0.0176626	down
ENSBTAG00000034360	SERF1A	526395	ENSBTAT00000048677	NA	NA	NA	NA	small EDRK-rich factor 1A (telomeric) [Source:NCBI gene (formerly Entrezgene);Acc:526395]	protein_coding	0.523305	0.247416	0	0.253624	0	0	0	0	2560.86	11.3224	0.0053272	0.0188858	up
ENSBTAG00000025126	ENSBTAG00000025126		ENSBTAT00000035149	NA	NA	NA	NA		protein_coding	1.56831	0.6865	1.02058	0.587694	0	0.22716	0.49066	0.273475	3.897	1.96236	0.00539407	0.0190833	up
ENSBTAG00000050753	ENSBTAG00000050753		ENSBTAT00000067235	NA	NA	NA	NA		protein_coding	0.089001	0.432792	0.432169	0.468171	0.794532	0.869757	1.17756	0.514794	0.423678	-1.23896	0.00541384	0.0191407	down
ENSBTAG00000049161	ENSBTAG00000049161		ENSBTAT00000075903	GO:0003735(structural constituent of ribosome);GO:0005840(ribosome);GO:0006412(translation);GO:0022625(cytosolic large ribosomal subunit)	NA	NA	NA		protein_coding	1.83761	4.45279	2.2373	4.36693	0.578496	1.10684	1.60082	0.81276	3.14587	1.65346	0.00542121	0.0191633	up
ENSBTAG00000046200	OR2AV1	789031	ENSBTAT00000063973	GO:0004930(G protein-coupled receptor activity);GO:0004984(olfactory receptor activity);GO:0007186(G protein-coupled receptor signaling pathway);GO:0016021(integral component of membrane)	04740(Olfactory transduction)	NA	NA	olfactory receptor family 2 subfamily AV member 1 [Source:VGNC Symbol;Acc:VGNC:100651]	protein_coding	0.194762	0	0.346699	0.158871	0.846244	0.437036	0.989547	0.308591	0.271297	-1.88205	0.0054627	0.0192718	down
ENSBTAG00000012673	CDK18	534048	ENSBTAT00000016835	GO:0004672(protein kinase activity);GO:0005524(ATP binding);GO:0006468(protein phosphorylation)	NA	K15596	EC:2.7.11.22	cyclin dependent kinase 18 [Source:VGNC Symbol;Acc:VGNC:27121]	protein_coding	0.235859	0.197564	0.128775	0	0	0.027037	0	0.0329904	9.36568	3.22738	0.00551641	0.0194294	up
ENSBTAG00000002952	TBX19	514352	ENSBTAT00000079730;ENSBTAT00000030931	GO:0003700(DNA-binding transcription factor activity);GO:0005634(nucleus);GO:0006355(regulation of DNA-templated transcription);GO:1990837(sequence-specific double-stranded DNA binding);GO:1990837(sequence-specific double-stranded DNA binding)	NA	NA	NA	T-box transcription factor 19 [Source:VGNC Symbol;Acc:VGNC:35665]	protein_coding	0.120414	0.0803517	0.278214	0.117133	0.258633	0.333776	0.298743	0.386597	0.466534	-1.09995	0.00555954	0.0195672	down
ENSBTAG00000051291	U1	26871	ENSBTAT00000049221	GO:0000395(mRNA 5'-splice site recognition);GO:0005685(U1 snRNP);GO:0030627(pre-mRNA 5'-splice site binding)	NA	NA	NA	U1 spliceosomal RNA [Source:RFAM;Acc:RF00003]	snRNA	0	0.208833	0.038373	0	0.915218	1.28933	1.12208	0.97071	0.0575254	-4.11966	0.00563617	0.0198119	down
ENSBTAG00000033008	MYOZ1	281939	ENSBTAT00000055220;ENSBTAT00000028159	GO:0000122(negative regulation of transcription by RNA polymerase II);GO:0004865(protein serine/threonine phosphatase inhibitor activity);GO:0007519(skeletal muscle tissue development);GO:0015629(actin cytoskeleton);GO:0030018(Z disc);GO:0042060(wound healing);GO:0043417(negative regulation of skeletal muscle tissue regeneration);GO:0043503(skeletal muscle fiber adaptation);GO:0045214(sarcomere o…	NA	NA	NA	myozenin 1 [Source:VGNC Symbol;Acc:VGNC:31840]	protein_coding	0.0727988	0.183393	0.0311247	0	0	0	0.00935651	0	30.7076	4.94052	0.00585142	0.0204616	up
ENSBTAG00000052950	SYNDIG1L	617660	ENSBTAT00000085215	GO:0016021(integral component of membrane)	NA	NA	NA	synapse differentiation inducing 1 like [Source:VGNC Symbol;Acc:VGNC:35520]	protein_coding	0.0310879	0.0505357	0	0.0735145	0.200989	0.0839874	0.166013	0.105597	0.278731	-1.84305	0.00588006	0.020547	down
ENSBTAG00000001186	SH2D4A	506242	ENSBTAT00000001572	GO:0005737(cytoplasm);GO:0005829(cytosol);GO:0019902(phosphatase binding)	NA	NA	NA	SH2 domain containing 4A [Source:VGNC Symbol;Acc:VGNC:34560]	protein_coding	0	0.055759	0	0	0.081314	0.101208	0.09562	0.2287	0.110013	-3.18426	0.00610077	0.0212384	down
ENSBTAG00000040279	KRT24	788424	ENSBTAT00000027749	GO:0005198(structural molecule activity)	04915(Estrogen signaling pathway);05150(Staphylococcus aureus infection)	NA	NA	keratin 24 [Source:VGNC Symbol;Acc:VGNC:30723]	protein_coding	0.049559	0.178576	0.154964	0	0	0	0	0	957.747	9.9035	0.00631696	0.0219011	up
ENSBTAG00000024901	ENSBTAG00000024901		ENSBTAT00000010641;ENSBTAT00000010642	NA	NA	NA	NA		protein_coding	0.460136	0.78216	0.672805	0.306384	0.153678	0.430207	0.105704	0.21221	2.46339	1.30065	0.00649019	0.0224101	up
ENSBTAG00000050570	ENSBTAG00000050570		ENSBTAT00000082245	NA	NA	NA	NA		protein_coding	0.204473	0.446036	0.188386	0.274113	1.29019	0.29479	0.498479	0.654564	0.406501	-1.29867	0.00652587	0.0225094	down
ENSBTAG00000020289	ZNF214	100140999	ENSBTAT00000027039	GO:0006355(regulation of DNA-templated transcription)	05168(Herpes simplex virus 1 infection)	NA	NA	zinc finger protein 214 [Source:VGNC Symbol;Acc:VGNC:49994]	protein_coding	0.114268	0.195881	0.044671	0.245002	0.230898	0.47001	0.417093	0.392184	0.397184	-1.33212	0.00668118	0.0230044	down
ENSBTAG00000016147	CETN4	505789	ENSBTAT00000021491	GO:0005509(calcium ion binding)	NA	NA	NA	centrin 4 [Source:NCBI gene (formerly Entrezgene);Acc:505789]	protein_coding	0.555302	0.924537	0.856535	0.496945	0.246373	0.286135	0.474463	0.245342	2.26247	1.1779	0.00672396	0.0231354	up
ENSBTAG00000005848	PRTG	540856	ENSBTAT00000087201	GO:0005515(protein binding);GO:0005886(plasma membrane);GO:0038023(signaling receptor activity);GO:0042802(identical protein binding);GO:0050768(negative regulation of neurogenesis)	NA	NA	NA	protogenin [Source:VGNC Symbol;Acc:VGNC:55137]	protein_coding	0.10485	0.0558169	0.102788	0.0246292	0	0.0306295	0	0	9.40545	3.2335	0.0067778	0.0233068	up
ENSBTAG00000013054	MFSD2A	512633	ENSBTAT00000017353	GO:0003406(retinal pigment epithelium development);GO:0005324(long-chain fatty acid transporter activity);GO:0005886(plasma membrane);GO:0005887(integral component of plasma membrane);GO:0007420(brain development);GO:0008594(photoreceptor cell morphogenesis);GO:0008643(carbohydrate transport);GO:0009267(cellular response to starvation);GO:0010867(positive regulation of triglyceride biosynthetic p…	NA	NA	NA	major facilitator superfamily domain containing 2A [Source:VGNC Symbol;Acc:VGNC:31435]	protein_coding	0.255657	0.252517	0.356229	0.292024	0.202978	0.109176	0.098559	0.164891	2.00907	1.00653	0.00681362	0.0234068	up
ENSBTAG00000021995	LRTM2	100297677	ENSBTAT00000029331	GO:0005515(protein binding);GO:0051965(positive regulation of synapse assembly)	NA	NA	NA	leucine rich repeats and transmembrane domains 2 [Source:VGNC Symbol;Acc:VGNC:31047]	protein_coding	0.066158	0.027546	0.051526	0.024826	0.102578	0.199656	0.170548	0.053401	0.323188	-1.62955	0.00695503	0.0238212	down
ENSBTAG00000051088	ENSBTAG00000051088		ENSBTAT00000083839	GO:0006355(regulation of DNA-templated transcription)	NA	NA	NA		protein_coding	0.51163	0	0	1.31788	1.28432	1.85859	2.52301	2.87263	0.214265	-2.22253	0.00698056	0.0238835	down
ENSBTAG00000049240	ENSBTAG00000049240		ENSBTAT00000085067	NA	NA	NA	NA		protein_coding	0.051194	0.10276	0.057786	0.076636	0.159967	0.266676	0.106365	0.177682	0.405769	-1.30127	0.00707249	0.0241768	down
ENSBTAG00000018375	ATCAY	509463	ENSBTAT00000024450	GO:0005737(cytoplasm);GO:0019894(kinesin binding);GO:0031175(neuron projection development);GO:0031966(mitochondrial membrane);GO:0032880(regulation of protein localization);GO:0043005(neuron projection);GO:2000212(negative regulation of glutamate metabolic process)	NA	NA	NA	ATCAY kinesin light chain interacting caytaxin [Source:VGNC Symbol;Acc:VGNC:26237]	protein_coding	0.064265	0.111431	0	0.096293	0.265901	0.124856	0.305029	0.296915	0.273989	-1.86781	0.00718286	0.024508	down
ENSBTAG00000013921	CKM	286822	ENSBTAT00000081515;ENSBTAT00000018492	GO:0003824(catalytic activity);GO:0004111(creatine kinase activity);GO:0005615(extracellular space);GO:0016301(kinase activity);GO:0016772(transferase activity, transferring phosphorus-containing groups);GO:0046314(phosphocreatine biosynthetic process);GO:0046314(phosphocreatine biosynthetic process)	00330(Arginine and proline metabolism);01100(Metabolic pathways);01100(Metabolic pathways)	K00933	EC:2.7.3.2	creatine kinase, M-type [Source:VGNC Symbol;Acc:VGNC:27385]	protein_coding	0.0268492	0	0	0	0.0309105	0.0450453	0.186517	0.0496475	0.086022	-3.53915	0.00731377	0.0249187	down
ENSBTAG00000049435	C21H14orf132	617871	ENSBTAT00000081730	NA	NA	NA	NA	chromosome 21 C14orf132 homolog [Source:NCBI gene (formerly Entrezgene);Acc:617871]	protein_coding	0.305728	0.130848	0.101711	0.42625	0	0.071234	0	0	13.5404	3.7592	0.00739282	0.0251573	up
ENSBTAG00000050727	ENSBTAG00000050727		ENSBTAT00000068869	NA	NA	NA	NA		lncRNA	0.0839806	0	0.0515303	0.0705348	0.157581	0.34376	0.11668	0.212255	0.248165	-2.01063	0.00764746	0.0258973	down
ENSBTAG00000049313	ENSBTAG00000049313		ENSBTAT00000080673	NA	NA	NA	NA		protein_coding	0.493678	0.080734	0.383348	0.53345	0.692691	0.619273	0.874601	1.16814	0.444513	-1.1697	0.00773043	0.0261329	down
ENSBTAG00000025814	TMEM202	785001	ENSBTAT00000036507	NA	NA	NA	NA	transmembrane protein 202 [Source:VGNC Symbol;Acc:VGNC:36024]	protein_coding	0.125791	0.346502	0	0.125276	0	0	0	0	1493.92	10.5449	0.00782321	0.0263962	up
ENSBTAG00000049968	ENSBTAG00000049968		ENSBTAT00000079162	GO:0005515(protein binding);GO:0042382(paraspeckles)	NA	NA	NA		misc_RNA	6.80073	7.3327	6.64869	9.333	10.8604	10.471	13.2348	101.816	0.220814	-2.1791	0.00786037	0.0265121	down
ENSBTAG00000050423	ENSBTAG00000050423		ENSBTAT00000076797	GO:0016020(membrane);GO:0016021(integral component of membrane)	NA	NA	NA		protein_coding	0.218689	0.274531	0.205786	0.132936	0.13428	0.406388	1.14476	0.596303	0.36461	-1.45557	0.00786163	0.0265121	down
ENSBTAG00000052294	ENSBTAG00000052294		ENSBTAT00000080477	GO:0006412(translation);GO:0030533(triplet codon-amino acid adaptor activity)	NA	NA	NA		lncRNA	0.604192	0.458645	0.535299	0.679115	0.272043	0.096521	0.28936	0	3.46127	1.7913	0.00797583	0.0268416	up
ENSBTAG00000049135	ENSBTAG00000049135		ENSBTAT00000085768	GO:0016020(membrane);GO:0016021(integral component of membrane)	NA	NA	NA		protein_coding	2.30321	1.93599	1.50417	1.12498	3.42951	1.96923	5.16406	3.4213	0.491154	-1.02575	0.00818043	0.0274284	down
ENSBTAG00000011759	C1QL1	519675	ENSBTAT00000015618	GO:0005102(signaling receptor binding);GO:0005515(protein binding);GO:0005737(cytoplasm);GO:0016322(neuron remodeling);GO:0043083(synaptic cleft);GO:0044301(climbing fiber);GO:0061743(motor learning);GO:0098793(presynapse);GO:0099558(maintenance of synapse structure)	NA	NA	NA	complement C1q like 1 [Source:VGNC Symbol;Acc:VGNC:26620]	protein_coding	0.053948	0	0.059535	0	0.291803	0.220474	0.067402	0.148935	0.155752	-2.68268	0.00826482	0.0276852	down
ENSBTAG00000013857	SH2D3A	510173	ENSBTAT00000068048;ENSBTAT00000077249	GO:0001784(phosphotyrosine residue binding);GO:0005085(guanyl-nucleotide exchange factor activity);GO:0007264(small GTPase mediated signal transduction);GO:0007264(small GTPase mediated signal transduction)	NA	NA	NA	SH2 domain containing 3A [Source:VGNC Symbol;Acc:VGNC:34558]	protein_coding	0.166587	0.127989	0.0783741	0.0965568	0.0610223	0	0	0	7.69403	2.94374	0.0083483	0.0279312	up
ENSBTAG00000002497	ELOVL2	615756	ENSBTAT00000074314	GO:0000038(very long-chain fatty acid metabolic process);GO:0005783(endoplasmic reticulum);GO:0009922(fatty acid elongase activity);GO:0016021(integral component of membrane);GO:0016747(acyltransferase activity, transferring groups other than amino-acyl groups);GO:0019367(fatty acid elongation, saturated fatty acid);GO:0034626(fatty acid elongation, polyunsaturated fatty acid);GO:0042761(very lon…	00062(Fatty acid elongation);01040(Biosynthesis of unsaturated fatty acids);01100(Metabolic pathways);01212(Fatty acid metabolism)	K10205	EC:2.3.1.199	ELOVL fatty acid elongase 2 [Source:VGNC Symbol;Acc:VGNC:28448]	protein_coding	0	0.0530802	0	0	0.124364	0.0727722	0.101772	0.0673069	0.144943	-2.78645	0.00878232	0.0292474	down
ENSBTAG00000004780	CDKL1	523900	ENSBTAT00000036046	GO:0004672(protein kinase activity);GO:0005524(ATP binding);GO:0005654(nucleoplasm);GO:0006468(protein phosphorylation);GO:0043231(intracellular membrane-bounded organelle)	NA	K08824	EC:2.7.11.22	cyclin dependent kinase like 1 [Source:VGNC Symbol;Acc:VGNC:27138]	protein_coding	0.237405	0.223349	0.112015	0.221526	0.412363	0.29433	0.335447	0.569518	0.492843	-1.0208	0.00879888	0.0292831	down
ENSBTAG00000052999	ENSBTAG00000052999		ENSBTAT00000085462	NA	NA	NA	NA		protein_coding	0.082483	0.058989	0.050917	0.137832	0.090386	0.29171	0.194963	0.275891	0.387152	-1.36903	0.00886059	0.0294583	down
ENSBTAG00000032844	GPR85	504208	ENSBTAT00000063268	GO:0004930(G protein-coupled receptor activity);GO:0005783(endoplasmic reticulum);GO:0005886(plasma membrane);GO:0007186(G protein-coupled receptor signaling pathway);GO:0016021(integral component of membrane)	NA	NA	NA	G protein-coupled receptor 85 [Source:VGNC Symbol;Acc:VGNC:29602]	protein_coding	0	0	0	0	0.028714	0.138981	0	0.030067	0.00202263	-8.94955	0.00908034	0.0301017	down
ENSBTAG00000053606	ENSBTAG00000053606		ENSBTAT00000078480	GO:0005829(cytosol);GO:0016209(antioxidant activity);GO:0016491(oxidoreductase activity);GO:0019430(removal of superoxide radicals);GO:0045321(leukocyte activation);GO:0045454(cell redox homeostasis);GO:0051920(peroxiredoxin activity)	NA	NA	NA		protein_coding	2.1634	2.95233	2.84635	2.16963	0.958789	1.35424	1.51031	1.06214	2.07384	1.05231	0.00943005	0.0311278	up
ENSBTAG00000054765	PGLYRP4	616843	ENSBTAT00000066655	GO:0008270(zinc ion binding);GO:0008745(N-acetylmuramoyl-L-alanine amidase activity);GO:0009253(peptidoglycan catabolic process);GO:0016019(peptidoglycan immune receptor activity);GO:0016045(detection of bacterium);GO:0031640(killing of cells of another organism);GO:0032991(protein-containing complex);GO:0042834(peptidoglycan binding);GO:0046982(protein heterodimerization activity);GO:0050830(def…	NA	NA	NA	peptidoglycan recognition protein 4 [Source:VGNC Symbol;Acc:VGNC:106862]	protein_coding	0	0	0	0	0.098333	0	0.108487	0.100968	0.0012996	-9.58772	0.00946691	0.0312293	down
ENSBTAG00000017489	TSHR	281553	ENSBTAT00000052615	GO:0004930(G protein-coupled receptor activity);GO:0004996(thyroid-stimulating hormone receptor activity);GO:0005886(plasma membrane);GO:0007186(G protein-coupled receptor signaling pathway);GO:0007189(adenylate cyclase-activating G protein-coupled receptor signaling pathway);GO:0008344(adult locomotory behavior);GO:0016021(integral component of membrane);GO:0016500(protein-hormone receptor activ…	04024(cAMP signaling pathway);04080(Neuroactive ligand-receptor interaction);04918(Thyroid hormone synthesis);04923(Regulation of lipolysis in adipocytes);05320(Autoimmune thyroid disease)	NA	NA	thyroid stimulating hormone receptor [Source:VGNC Symbol;Acc:VGNC:36419]	protein_coding	0.04766	0.108855	0	0.027348	0	0	0	0	459.658	8.84442	0.0096578	0.0317891	up
ENSBTAG00000010215	CREB3L3	513010	ENSBTAT00000013478	GO:0000976(transcription cis-regulatory region binding);GO:0000977(RNA polymerase II transcription regulatory region sequence-specific DNA binding);GO:0001228(DNA-binding transcription activator activity, RNA polymerase II-specific);GO:0003700(DNA-binding transcription factor activity);GO:0005634(nucleus);GO:0005783(endoplasmic reticulum);GO:0006355(regulation of DNA-templated transcription);GO:0…	04022(cGMP-PKG signaling pathway);04024(cAMP signaling pathway);04151(PI3K-Akt signaling pathway);04152(AMPK signaling pathway);04211(Longevity regulating pathway);04261(Adrenergic signaling in cardiomyocytes);04668(TNF signaling pathway);04714(Thermogenesis);04725(Cholinergic synapse);04728(Dopaminergic synapse);04911(Insulin secretion);04915(Estrogen signaling pathway);04916(Melanogenesis);0491…	NA	NA	cAMP responsive element binding protein 3 like 3 [Source:VGNC Symbol;Acc:VGNC:27696]	protein_coding	0.203644	0.150643	0.14774	0.116371	0.078974	0	0	0.039912	5.2016	2.37896	0.00965956	0.0317895	up
ENSBTAG00000016973	PRSS8	613506	ENSBTAT00000037413	GO:0004252(serine-type endopeptidase activity);GO:0005886(plasma membrane);GO:0006508(proteolysis)	NA	NA	NA	serine protease 8 [Source:VGNC Symbol;Acc:VGNC:33426]	protein_coding	0	0	0.0456323	0	0.250577	0.0434198	0.052501	0.122268	0.0973455	-3.36074	0.00976321	0.0320657	down
ENSBTAG00000029989	bta-mir-10174		ENSBTAT00000042368	GO:0035195(miRNA-mediated gene silencing)	NA	NA	NA	bta-mir-10174 [Source:miRBase;Acc:MI0032930]	miRNA	0.444242	0.334578	0.589011	0.311159	2.41924	1.95644	3.8334	1.91433	0.165852	-2.59203	0.0101544	0.033194	down
ENSBTAG00000051658	ENSBTAG00000051658		ENSBTAT00000078847	GO:0006811(ion transport);GO:0006812(cation transport);GO:0006814(sodium ion transport);GO:0006885(regulation of pH);GO:0015297(antiporter activity);GO:0015299(solute:proton antiporter activity);GO:0015385(sodium:proton antiporter activity);GO:0016020(membrane);GO:0016021(integral component of membrane);GO:0035725(sodium ion transmembrane transport);GO:0055085(transmembrane transport)	NA	NA	NA		protein_coding	0.334413	0.207047	0.128013	0.42585	0.669237	0.603279	0.586681	0.550719	0.454507	-1.13763	0.0103158	0.0336429	down
ENSBTAG00000000214	OR2AD1	782475,79313	ENSBTAT00000025749	GO:0004930(G protein-coupled receptor activity);GO:0004984(olfactory receptor activity);GO:0007186(G protein-coupled receptor signaling pathway);GO:0016021(integral component of membrane)	04740(Olfactory transduction)	NA	NA	olfactory receptor family 2 subfamily AD member 1 [Source:VGNC Symbol;Acc:VGNC:100634]	protein_coding	0.15439	0.051398	0.015312	0.064171	0.280198	0.24579	0.167746	0.495362	0.239906	-2.05946	0.0103998	0.033877	down
ENSBTAG00000047270	ENSBTAG00000047270		ENSBTAT00000018094	NA	04612(Antigen processing and presentation);04650(Natural killer cell mediated cytotoxicity);05332(Graft-versus-host disease)	NA	NA		protein_coding	0	0.181395	0.067573	0.194262	0	0	0	0	1108.08	10.1138	0.01041	0.0338995	up
ENSBTAG00000014721	MUC4	786701	ENSBTAT00000066675	GO:0007160(cell-matrix adhesion)	NA	NA	NA	mucin 4, cell surface associated [Source:VGNC Symbol;Acc:VGNC:56235]	protein_coding	0	0.00573695	0.0055517	0.0296812	0.0628267	0.0263818	0.0597135	0.0356083	0.222023	-2.17122	0.0104119	0.0338995	down
ENSBTAG00000012798	KCNH8	100336609	ENSBTAT00000017003	GO:0005216(ion channel activity);GO:0005249(voltage-gated potassium channel activity);GO:0005886(plasma membrane);GO:0006811(ion transport);GO:0006813(potassium ion transport);GO:0016020(membrane);GO:0055085(transmembrane transport)	NA	NA	NA	potassium voltage-gated channel subfamily H member 8 [Source:VGNC Symbol;Acc:VGNC:55057]	protein_coding	0.108573	0.08295	0.074217	0.054553	0.100026	0.202798	0.304988	0.129585	0.434356	-1.20305	0.0104955	0.0341034	down
ENSBTAG00000010152	MID1	534604	ENSBTAT00000013398;ENSBTAT00000069917	GO:0005515(protein binding);GO:0005794(Golgi apparatus);GO:0005829(cytosol);GO:0005874(microtubule);GO:0005881(cytoplasmic microtubule);GO:0008017(microtubule binding);GO:0008270(zinc ion binding);GO:0019899(enzyme binding);GO:0031625(ubiquitin protein ligase binding);GO:0032874(positive regulation of stress-activated MAPK cascade);GO:0034451(centriolar satellite);GO:0035372(protein localization …	04120(Ubiquitin mediated proteolysis);04120(Ubiquitin mediated proteolysis)	K08285	EC:2.3.2.27	midline 1 [Source:VGNC Symbol;Acc:VGNC:31464]	protein_coding	0	0	0.0174932	0	0.0343197	0.0500132	0.0594139	0.0167623	0.108986	-3.19779	0.0105599	0.0342956	down
ENSBTAG00000019282	CRYBA4	282204	ENSBTAT00000070537;ENSBTAT00000077520	GO:0005212(structural constituent of eye lens);GO:0007601(visual perception);GO:0042802(identical protein binding);GO:0043010(camera-type eye development);GO:0043010(camera-type eye development)	NA	NA	NA	crystallin beta A4 [Source:VGNC Symbol;Acc:VGNC:27735]	protein_coding	0.615669	0.404098	0.376451	0.18828	0.105804	0.0539277	0.0345888	0.265511	3.44582	1.78485	0.0106086	0.0344366	up
ENSBTAG00000032114	ENSBTAG00000032114		ENSBTAT00000032050	NA	NA	NA	NA		processed_pseudogene	13.0572	54.2806	13.8871	44.2115	96.5889	97.1339	100.533	43.1669	0.371748	-1.4276	0.010643	0.0345194	down
ENSBTAG00000046373	ENSBTAG00000046373		ENSBTAT00000064247	NA	NA	NA	NA		pseudogene	1.4474	2.47994	2.01165	2.57267	1.10423	0.853468	1.53326	0.536011	2.11367	1.07975	0.0106973	0.0346667	up
ENSBTAG00000051635	ENSBTAG00000051635		ENSBTAT00000081270	NA	NA	NA	NA		lncRNA	0.197861	0.178245	0	0	0	0	0	0	940.263	9.87692	0.0109151	0.0352848	up
ENSBTAG00000054863	bta-mir-2285z		ENSBTAT00000068679	NA	NA	NA	NA	bta-mir-2285z [Source:miRBase;Acc:MI0025194]	miRNA	2.84018	2.04183	4.05494	3.035	7.62761	4.01608	7.00812	7.16675	0.463696	-1.10875	0.0109966	0.0355128	down
ENSBTAG00000001806	IQCD	513272	ENSBTAT00000029527	GO:0005515(protein binding);GO:0036064(ciliary basal body)	NA	NA	NA	IQ motif containing D [Source:VGNC Symbol;Acc:VGNC:30252]	protein_coding	0.418446	0.309342	0.372919	0.224843	0.087854	0.0309	0.191094	0.266361	2.30047	1.20193	0.0110569	0.0356958	up
ENSBTAG00000010233	ENSBTAG00000010233		ENSBTAT00000013515	GO:0016021(integral component of membrane);GO:0022857(transmembrane transporter activity);GO:0055085(transmembrane transport)	NA	NA	NA		protein_coding	0	0.089137	0.123825	0.086835	0	0	0	0	749.492	9.54977	0.0112713	0.0363038	up
ENSBTAG00000052022	ENSBTAG00000052022		ENSBTAT00000084318;ENSBTAT00000082845	NA	NA	NA	NA		lncRNA	0.0224058	0.0452579	0.0223873	0.0205693	0	0	0	0	276.551	8.1114	0.0112936	0.0363456	up
ENSBTAG00000005162	STX19	514487	ENSBTAT00000006804	GO:0000149(SNARE binding);GO:0005484(SNAP receptor activity);GO:0005737(cytoplasm);GO:0005886(plasma membrane);GO:0006886(intracellular protein transport);GO:0006887(exocytosis);GO:0006906(vesicle fusion);GO:0008021(synaptic vesicle);GO:0012505(endomembrane system);GO:0016020(membrane);GO:0016021(integral component of membrane);GO:0016192(vesicle-mediated transport);GO:0031201(SNARE complex);GO:0…	04130(SNARE interactions in vesicular transport)	NA	NA	syntaxin 19 [Source:VGNC Symbol;Acc:VGNC:35435]	protein_coding	0.025864	0	0	0.047812	0.076389	0.334789	0.100574	0.230216	0.0992981	-3.33209	0.0114265	0.0367065	down
ENSBTAG00000035018	ZCCHC12	540006	ENSBTAT00000049498	GO:0003676(nucleic acid binding);GO:0005634(nucleus);GO:0008270(zinc ion binding);GO:0046872(metal ion binding)	NA	NA	NA	zinc finger CCHC-type containing 12 [Source:VGNC Symbol;Acc:VGNC:50125]	protein_coding	0.088216	0.045235	0.043776	0.040768	0	0	0	0	544.987	9.09008	0.0115233	0.0369509	up
ENSBTAG00000019277	KCNH3	514409	ENSBTAT00000025668	GO:0005216(ion channel activity);GO:0005249(voltage-gated potassium channel activity);GO:0006811(ion transport);GO:0006813(potassium ion transport);GO:0016020(membrane);GO:0055085(transmembrane transport)	NA	NA	NA	potassium voltage-gated channel subfamily H member 3 [Source:VGNC Symbol;Acc:VGNC:30445]	protein_coding	0.067246	0.087672	0.062156	0.076373	0.235712	0.087538	0.19675	0.126967	0.453573	-1.14059	0.0118306	0.0378181	down
ENSBTAG00000011154	SDC1	529759	ENSBTAT00000084123;ENSBTAT00000014810	GO:0005576(extracellular region);GO:0008022(protein C-terminus binding);GO:0009897(external side of plasma membrane);GO:0009986(cell surface);GO:0016020(membrane);GO:0016021(integral component of membrane);GO:0016477(cell migration);GO:0042060(wound healing);GO:0042802(identical protein binding);GO:0048627(myoblast development);GO:0055002(striated muscle cell development);GO:0060070(canonical Wnt…	04512(ECM-receptor interaction);04514(Cell adhesion molecules);05144(Malaria);05205(Proteoglycans in cancer);05418(Fluid shear stress and atherosclerosis);05418(Fluid shear stress and atherosclerosis)	NA	NA	syndecan 1 [Source:VGNC Symbol;Acc:VGNC:34378]	protein_coding	0.0920384	0.186062	0.153896	0.27404	0	0.0629065	0.0866483	0.0856546	3.00173	1.58579	0.0119501	0.0381625	up
ENSBTAG00000000751	RRH	539343	ENSBTAT00000000997	GO:0004930(G protein-coupled receptor activity);GO:0007186(G protein-coupled receptor signaling pathway);GO:0007601(visual perception);GO:0016021(integral component of membrane)	NA	NA	NA	retinal pigment epithelium-derived rhodopsin homolog [Source:VGNC Symbol;Acc:VGNC:34163]	protein_coding	0	0	0	0	0	0	0.384777	0.264211	0.000616344	-10.664	0.0120255	0.0383844	down
ENSBTAG00000048515	ENSBTAG00000048515		ENSBTAT00000074553	NA	NA	NA	NA		lncRNA	0	0	0.029051	0.023786	0.127758	0.221484	0.03289	0.105929	0.108259	-3.20744	0.0122257	0.0389914	down
ENSBTAG00000020250	SLC28A1	511439	ENSBTAT00000026974	GO:0005337(nucleoside transmembrane transporter activity);GO:0005415(nucleoside:sodium symporter activity);GO:0005829(cytosol);GO:0005886(plasma membrane);GO:0005887(integral component of plasma membrane);GO:0015212(cytidine transmembrane transporter activity);GO:0015213(uridine transmembrane transporter activity);GO:0015861(cytidine transport);GO:0015862(uridine transport);GO:0016020(membrane);G…	NA	NA	NA	solute carrier family 28 member 1 [Source:VGNC Symbol;Acc:VGNC:34791]	protein_coding	0	0.048906	0.050511	0.084199	0	0	0	0	459.04	8.84248	0.0122402	0.0390315	up
ENSBTAG00000043207	ENSBTAG00000043207		ENSBTAT00000060199	GO:0005730(nucleolus);GO:0006396(RNA processing)	NA	NA	NA		snoRNA	8.66584	7.31964	8.34588	9.27944	4.0456	4.9014	3.53268	4.20673	2.01426	1.01025	0.0123972	0.039461	up
ENSBTAG00000000440	HSPB2	508671	ENSBTAT00000000561	GO:0005212(structural constituent of eye lens);GO:0005634(nucleus);GO:0005737(cytoplasm);GO:0007525(somatic muscle development)	05205(Proteoglycans in cancer)	NA	NA	heat shock protein family B (small) member 2 [Source:VGNC Symbol;Acc:VGNC:54881]	protein_coding	0.268022	0	0.076262	0.109154	0	0	0	0	1133.6	10.1467	0.012682	0.0402561	up
ENSBTAG00000017818	MOG	280863	ENSBTAT00000045078;ENSBTAT00000045079;ENSBTAT00000084974	NA	NA	NA	NA	myelin oligodendrocyte glycoprotein [Source:VGNC Symbol;Acc:VGNC:57316]	protein_coding	0.0503053	0.069879	0.0321208	0.10092	0.240879	0.117641	0.192673	0.106621	0.38495	-1.37726	0.0127201	0.0403506	down
ENSBTAG00000019553	ENSBTAG00000019553		ENSBTAT00000026055	GO:0003676(nucleic acid binding);GO:0003723(RNA binding)	NA	NA	NA		protein_coding	0	0	0	0	0.062931	0	0.181579	0	0.00163592	-9.25568	0.0128448	0.0407064	down
ENSBTAG00000038368	ENSBTAG00000038368		ENSBTAT00000056122	GO:0000387(spliceosomal snRNP assembly);GO:0000398(mRNA splicing, via spliceosome);GO:0003723(RNA binding);GO:0005634(nucleus);GO:0005681(spliceosomal complex);GO:0005682(U5 snRNP);GO:0005685(U1 snRNP);GO:0005686(U2 snRNP);GO:0005687(U4 snRNP);GO:0005689(U12-type spliceosomal complex);GO:0005737(cytoplasm);GO:0005829(cytosol);GO:0006397(mRNA processing);GO:0008380(RNA splicing);GO:0034719(SMN-Sm …	NA	NA	NA		protein_coding	0.812378	3.10332	1.25642	2.10881	0.66936	0.561285	0.564721	0.389702	3.33213	1.73644	0.0129899	0.0411024	up
ENSBTAG00000034281	MGAT4D	101907024	ENSBTAT00000048574	GO:0005783(endoplasmic reticulum);GO:0005793(endoplasmic reticulum-Golgi intermediate compartment);GO:0005795(Golgi stack);GO:0016020(membrane);GO:0060051(negative regulation of protein glycosylation)	00510(N-Glycan biosynthesis);00513(Various types of N-glycan biosynthesis);01100(Metabolic pathways)	K00738	EC:2.4.1.145	MGAT4 family member D [Source:VGNC Symbol;Acc:VGNC:31449]	protein_coding	0	0	0	0.0639121	0.349558	0	0.188773	0.327335	0.0738299	-3.75965	0.0130081	0.0411371	down
ENSBTAG00000003327	RUFY4	523588	ENSBTAT00000063006	GO:0016239(positive regulation of macroautophagy);GO:0071353(cellular response to interleukin-4)	NA	NA	NA	RUN and FYVE domain containing 4 [Source:VGNC Symbol;Acc:VGNC:34216]	protein_coding	0	0	0	0	0	0.117129	0	0.146288	0.0015185	-9.36313	0.0130436	0.041236	down
ENSBTAG00000015288	BEST4	510542	ENSBTAT00000020330	GO:0005254(chloride channel activity)	NA	NA	NA	bestrophin 4 [Source:VGNC Symbol;Acc:VGNC:26474]	protein_coding	0	0	0	0	0.09894	0.198601	0.048366	0	0.00115638	-9.75617	0.0130609	0.0412841	down
ENSBTAG00000007758	PDE10A	506061	ENSBTAT00000073571;ENSBTAT00000079827	GO:0004114(3',5'-cyclic-nucleotide phosphodiesterase activity);GO:0005515(protein binding);GO:0007165(signal transduction);GO:0008081(phosphoric diester hydrolase activity);GO:0008081(phosphoric diester hydrolase activity)	00230(Purine metabolism);01100(Metabolic pathways);04024(cAMP signaling pathway);05032(Morphine addiction);05032(Morphine addiction)	K18438	EC:3.1.4.17;EC:3.1.4.35	phosphodiesterase 10A [Source:VGNC Symbol;Acc:VGNC:32668]	protein_coding	0	0	0	0	0	0.0788705	0	0.151833	0.00173383	-9.17183	0.0132768	0.0418782	down
ENSBTAG00000009835	CACNA1G	282411	ENSBTAT00000012985	GO:0001508(action potential);GO:0002027(regulation of heart rate);GO:0005216(ion channel activity);GO:0005245(voltage-gated calcium channel activity);GO:0005737(cytoplasm);GO:0005886(plasma membrane);GO:0005891(voltage-gated calcium channel complex);GO:0006811(ion transport);GO:0007268(chemical synaptic transmission);GO:0008332(low voltage-gated calcium channel activity);GO:0010045(response to ni…	04010(MAPK signaling pathway);04020(Calcium signaling pathway);04713(Circadian entrainment);04925(Aldosterone synthesis and secretion);04927(Cortisol synthesis and secretion);04929(GnRH secretion);04930(Type II diabetes mellitus);04934(Cushing syndrome)	NA	NA	calcium voltage-gated channel subunit alpha1 G [Source:VGNC Symbol;Acc:VGNC:26677]	protein_coding	0	0	0	0	0.0110509	0.0322806	0	0.0202853	0.00628764	-7.31326	0.0133329	0.0420398	down
ENSBTAG00000040209	ZNF112	538686	ENSBTAT00000079660	NA	05168(Herpes simplex virus 1 infection)	NA	NA	zinc finger protein 112 [Source:VGNC Symbol;Acc:VGNC:52980]	protein_coding	0	0	0	0	0.0250358	0	0.17337	0	0.00201607	-8.95424	0.0133619	0.0421125	down
ENSBTAG00000011370	ENSBTAG00000011370		ENSBTAT00000015107	NA	NA	NA	NA		processed_pseudogene	0.899317	0.732287	0.24621	0.129713	1.91031	1.2232	1.59315	1.63778	0.315428	-1.66462	0.0135967	0.0427558	down
ENSBTAG00000012312	ROR1	783965,6095	ENSBTAT00000016333	GO:0004672(protein kinase activity);GO:0005515(protein binding);GO:0005524(ATP binding);GO:0005886(plasma membrane);GO:0006468(protein phosphorylation);GO:0007169(transmembrane receptor protein tyrosine kinase signaling pathway);GO:0007605(sensory perception of sound);GO:0017147(Wnt-protein binding);GO:0042813(Wnt receptor activity);GO:0043123(positive regulation of I-kappaB kinase/NF-kappaB sign…	04310(Wnt signaling pathway)	K05122	EC:2.7.10.1	receptor tyrosine kinase like orphan receptor 1 [Source:VGNC Symbol;Acc:VGNC:55673]	protein_coding	0	0.0258377	0.0473731	0	0.13287	0.030542	0.143915	0.0438991	0.208444	-2.26227	0.0138232	0.0433843	down
ENSBTAG00000037464	TGM6	536356,9333	ENSBTAT00000002338	GO:0003810(protein-glutamine gamma-glutamyltransferase activity);GO:0005737(cytoplasm);GO:0018149(peptide cross-linking)	NA	K05624	EC:2.3.2.13	transglutaminase 6 [Source:VGNC Symbol;Acc:VGNC:35813]	protein_coding	0	0	0	0	0.031399	0	0.053562	0.022942	0.00370703	-8.07552	0.0138609	0.0434887	down
ENSBTAG00000020550	ENSBTAG00000020550		ENSBTAT00000027375	GO:0000463(maturation of LSU-rRNA from tricistronic rRNA transcript (SSU-rRNA, 5.8S rRNA, LSU-rRNA));GO:0003723(RNA binding);GO:0003735(structural constituent of ribosome);GO:0022625(cytosolic large ribosomal subunit)	NA	NA	NA		protein_coding	8.77103	20.9542	6.97885	17.3841	32.0271	34.5459	29.8264	15.4745	0.483475	-1.04849	0.0138906	0.0435679	down
ENSBTAG00000005092	ROR2	785924,6095	ENSBTAT00000061589	GO:0004672(protein kinase activity);GO:0005515(protein binding);GO:0005524(ATP binding);GO:0006468(protein phosphorylation);GO:0007165(signal transduction);GO:0007169(transmembrane receptor protein tyrosine kinase signaling pathway);GO:0017147(Wnt-protein binding);GO:0030335(positive regulation of cell migration);GO:0031435(mitogen-activated protein kinase kinase kinase binding)	04310(Wnt signaling pathway)	K05123	EC:2.7.10.1	receptor tyrosine kinase like orphan receptor 2 [Source:VGNC Symbol;Acc:VGNC:34087]	protein_coding	0	0.033393	0.05573	0.041451	0	0	0	0	326.435	8.35065	0.0139548	0.0437479	up
ENSBTAG00000046953	OR2AV14	789041	ENSBTAT00000066268	GO:0004930(G protein-coupled receptor activity);GO:0004984(olfactory receptor activity);GO:0007186(G protein-coupled receptor signaling pathway);GO:0016021(integral component of membrane)	04740(Olfactory transduction)	NA	NA	olfactory receptor family 2 subfamily AV member 14 [Source:VGNC Symbol;Acc:VGNC:100655]	protein_coding	0.020385	0	0	0	0.046202	0	0.213298	0.374081	0.0321743	-4.95795	0.0140588	0.0440246	down
ENSBTAG00000048478	H3C6	115945167,8350,8351,8352,8354,8355,8356,8357,8358,8968	ENSBTAT00000069848	GO:0000786(nucleosome);GO:0003677(DNA binding);GO:0005515(protein binding);GO:0005634(nucleus);GO:0005694(chromosome);GO:0030527(structural constituent of chromatin);GO:0046982(protein heterodimerization activity)	05034(Alcoholism);05202(Transcriptional misregulation in cancer);05322(Systemic lupus erythematosus)	NA	NA	H3 clustered histone 6 [Source:VGNC Symbol;Acc:VGNC:84555]	protein_coding	0.406268	2.97532	1.83668	2.06153	0.900471	0.906793	0.449062	0.531679	2.61111	1.38466	0.0142022	0.0444094	up
ENSBTAG00000031503	NDUFA4L2	613541	ENSBTAT00000038247	NA	00190(Oxidative phosphorylation);01100(Metabolic pathways);04714(Thermogenesis);04723(Retrograde endocannabinoid signaling);04932(Non-alcoholic fatty liver disease);05010(Alzheimer disease);05012(Parkinson disease);05014(Amyotrophic lateral sclerosis);05016(Huntington disease);05020(Prion disease);05022(Pathways of neurodegeneration - multiple diseases)	NA	NA	NDUFA4 mitochondrial complex associated like 2 [Source:VGNC Symbol;Acc:VGNC:31948]	protein_coding	0.118524	0	0.088601	0.29992	0	0	0	0	1267.61	10.3079	0.0143027	0.0446735	up
ENSBTAG00000030921	FAM3B	514701	ENSBTAT00000043762	GO:0030073(insulin secretion);GO:0042593(glucose homeostasis)	NA	NA	NA	FAM3 metabolism regulating signaling molecule B [Source:VGNC Symbol;Acc:VGNC:28810]	protein_coding	0.736526	1.28895	0.797857	0.839213	0.215902	0.338026	0.436551	0.651357	2.23076	1.15754	0.0146919	0.0457719	up
ENSBTAG00000021447	SIM2	100337422	ENSBTAT00000081247	GO:0000122(negative regulation of transcription by RNA polymerase II);GO:0003677(DNA binding);GO:0003700(DNA-binding transcription factor activity);GO:0005515(protein binding);GO:0005634(nucleus);GO:0005654(nucleoplasm);GO:0006355(regulation of DNA-templated transcription);GO:0009880(embryonic pattern specification);GO:0016604(nuclear body);GO:0030324(lung development);GO:0045892(negative regulat…	NA	NA	NA	SIM bHLH transcription factor 2 [Source:VGNC Symbol;Acc:VGNC:53606]	protein_coding	0	0	0	0.0477194	0.0742036	0.10704	0.050407	0.0843074	0.151031	-2.72709	0.0147835	0.0460281	down
ENSBTAG00000044118	HMGA2	100297155	ENSBTAT00000061005	GO:0000122(negative regulation of transcription by RNA polymerase II);GO:0000785(chromatin);GO:0000976(transcription cis-regulatory region binding);GO:0001837(epithelial to mesenchymal transition);GO:0002062(chondrocyte differentiation);GO:0003131(mesodermal-endodermal cell signaling);GO:0003677(DNA binding);GO:0003680(minor groove of adenine-thymine-rich DNA binding);GO:0003714(transcription cor…	05202(Transcriptional misregulation in cancer);05206(MicroRNAs in cancer)	NA	NA	high mobility group AT-hook 2 [Source:VGNC Symbol;Acc:VGNC:29875]	protein_coding	0.290725	0.078854	0.292795	0.116207	0	0	0.0741581	0	10.4989	3.39217	0.0149169	0.0463767	up
ENSBTAG00000010179	COL5A3	507881	ENSBTAT00000013440	GO:0005201(extracellular matrix structural constituent);GO:0005588(collagen type V trimer);GO:0007160(cell-matrix adhesion);GO:0008201(heparin binding)	04974(Protein digestion and absorption)	NA	NA	collagen type V alpha 3 chain [Source:VGNC Symbol;Acc:VGNC:27569]	protein_coding	0.079324	0.029392	0	0	0	0	0	0	271.79	8.08635	0.0152944	0.0474294	up
ENSBTAG00000052327	bta-mir-2440		ENSBTAT00000071770	NA	NA	NA	NA	bta-mir-2440 [Source:miRBase;Acc:MI0011493]	miRNA	5.13984	5.61598	6.76347	4.53839	1.72761	1.93147	2.63531	2.64411	2.46772	1.30318	0.015409	0.0477394	up
ENSBTAG00000049501	U1	26871	ENSBTAT00000074760	GO:0000395(mRNA 5'-splice site recognition);GO:0005685(U1 snRNP);GO:0030627(pre-mRNA 5'-splice site binding)	03013(RNA transport);03040(Spliceosome)	NA	NA	U1 spliceosomal RNA [Source:RFAM;Acc:RF00003]	snRNA	0.137494	0.525674	0.114205	0.328095	1.43903	0.571407	1.21891	2.17405	0.204588	-2.28921	0.0154699	0.0478975	down
ENSBTAG00000050179	ENSBTAG00000050179		ENSBTAT00000086500	NA	NA	NA	NA		misc_RNA	2.22328	1.22004	1.63676	1.57212	0.319342	1.16082	0.166386	0.106512	3.79462	1.92396	0.0156144	0.0482761	up
ENSBTAG00000000413	NRTN	525562	ENSBTAT00000000528	GO:0001755(neural crest cell migration);GO:0007169(transmembrane receptor protein tyrosine kinase signaling pathway);GO:0008083(growth factor activity);GO:0021675(nerve development);GO:0030116(glial cell-derived neurotrophic factor receptor binding);GO:0030971(receptor tyrosine kinase binding);GO:0031175(neuron projection development)	NA	NA	NA	neurturin [Source:VGNC Symbol;Acc:VGNC:32270]	protein_coding	0.573556	0	0.208651	0	0	0	0	0	1955.52	10.9333	0.0157956	0.048759	up
ENSBTAG00000007244	NID1	534319	ENSBTAT00000009531	GO:0005509(calcium ion binding);GO:0005518(collagen binding);GO:0005604(basement membrane);GO:0007160(cell-matrix adhesion);GO:0010811(positive regulation of cell-substrate adhesion);GO:0030198(extracellular matrix organization);GO:0031012(extracellular matrix);GO:0032836(glomerular basement membrane development);GO:0043236(laminin binding);GO:0043237(laminin-1 binding);GO:0043394(proteoglycan bi…	NA	NA	NA	nidogen 1 [Source:VGNC Symbol;Acc:VGNC:55991]	protein_coding	0.015442	0	0.030858	0.042624	0	0	0	0	222.31	7.79643	0.0159822	0.0492647	up
ENSBTAG00000025597	GRIN3B	616000	ENSBTAT00000036098	GO:0004970(ionotropic glutamate receptor activity);GO:0005216(ion channel activity);GO:0005262(calcium channel activity);GO:0006811(ion transport);GO:0015276(ligand-gated ion channel activity);GO:0016020(membrane);GO:0017146(NMDA selective glutamate receptor complex);GO:0038023(signaling receptor activity);GO:0043025(neuronal cell body);GO:0051205(protein insertion into membrane);GO:0051924(regul…	04024(cAMP signaling pathway);04080(Neuroactive ligand-receptor interaction);04724(Glutamatergic synapse);05017(Spinocerebellar ataxia);05020(Prion disease);05030(Cocaine addiction);05031(Amphetamine addiction);05033(Nicotine addiction);05034(Alcoholism)	NA	NA	glutamate ionotropic receptor NMDA type subunit 3B [Source:VGNC Symbol;Acc:VGNC:55211]	protein_coding	0	0	0	0	0.1418	0	0.065376	0	0.00193073	-9.01664	0.0160109	0.0493378	down
ENSBTAG00000053267	OR9S15	526047	ENSBTAT00000075572	GO:0004930(G protein-coupled receptor activity);GO:0004984(olfactory receptor activity);GO:0007186(G protein-coupled receptor signaling pathway);GO:0016021(integral component of membrane)	04740(Olfactory transduction)	NA	NA	olfactory receptor family 9 subfamily S member 15 [Source:VGNC Symbol;Acc:VGNC:102120]	protein_coding	0.202885	0.228583	0.281711	0.099776	0.641401	0.45676	0.303955	0.5073	0.425761	-1.23188	0.0160981	0.0495595	down

## Sheet: Supplementary table 2
KEGG pathway enrichment analysis results of differential genes.
Pathway_Name	P.value	S_Up_ID	S_Up_Num	S_Down_ID	S_Down_Num
Cytokine-cytokine receptor interaction	0.00166415	ENSBTAG00000015298|TNFRSF13B, ENSBTAG00000001101|IFNLR1, ENSBTAG00000004741|IL12B, ENSBTAG00000012082|TNFRSF12A	4	ENSBTAG00000006343|IL1R2, ENSBTAG00000021462|CSF3, ENSBTAG00000038042|CXCR2, ENSBTAG00000026753|CXCR1, ENSBTAG00000021326|CCL20, ENSBTAG00000005359|TGFB2, ENSBTAG00000020979|NGFR	7
Antigen processing and presentation	0.00375692	ENSBTAG00000000720|CTSL, ENSBTAG00000047270|ENSBTAG00000047270	2	ENSBTAG00000000966|ENSBTAG00000000966, ENSBTAG00000054633|KLRC1, ENSBTAG00000002581|BOLA-DYA	3
Calcium signaling pathway	0.0039387	ENSBTAG00000006894|NOS2, ENSBTAG00000023369|GRIN2D	2	ENSBTAG00000016915|FLT1, ENSBTAG00000013569|CD38, ENSBTAG00000001462|FLT4, ENSBTAG00000017664|HGF, ENSBTAG00000004988|CCKAR, ENSBTAG00000039772|HTR2B, ENSBTAG00000009835|CACNA1G	7
Cell adhesion molecules	0.00410656	ENSBTAG00000011154|SDC1	1	ENSBTAG00000013769|NECTIN3, ENSBTAG00000013148|CLDN1, ENSBTAG00000016566|ITGA9, ENSBTAG00000015991|CDH1, ENSBTAG00000003301|NCAM2, ENSBTAG00000002581|BOLA-DYA	6
ECM-receptor interaction	0.00418938	ENSBTAG00000016542|LAMB3, ENSBTAG00000019132|DMP1, ENSBTAG00000011154|SDC1	3	ENSBTAG00000005260|SPP1, ENSBTAG00000016566|ITGA9	2
Complement and coagulation cascades	0.00490318	ENSBTAG00000008612|C1R	1	ENSBTAG00000023026|ENSBTAG00000023026, ENSBTAG00000007101|F3, ENSBTAG00000007268|F13A1, ENSBTAG00000012210|C5	4
PI3K-Akt signaling pathway	0.0180998	ENSBTAG00000016542|LAMB3, ENSBTAG00000010215|CREB3L3	2	ENSBTAG00000016915|FLT1, ENSBTAG00000021462|CSF3, ENSBTAG00000005260|SPP1, ENSBTAG00000001462|FLT4, ENSBTAG00000016566|ITGA9, ENSBTAG00000017664|HGF, ENSBTAG00000018909|CREB5, ENSBTAG00000020979|NGFR	8
TNF signaling pathway	0.0211964	ENSBTAG00000010215|CREB3L3	1	ENSBTAG00000020676|MMP9, ENSBTAG00000037768|MMP3, ENSBTAG00000021326|CCL20, ENSBTAG00000018909|CREB5	4
IL-17 signaling pathway	0.0319252		0	ENSBTAG00000020676|MMP9, ENSBTAG00000021462|CSF3, ENSBTAG00000037768|MMP3, ENSBTAG00000021326|CCL20	4
S_Up_ID: upregulated genes. S_Up_Num: number of upregulated genes, S_Down_ID: downregulated genes, S_Down_Num:number of upregulated genes

## Sheet: Supplementary table 3
GO annotation results of differentially expressed proteins.
ID	Description	GeneRatio	BgRatio	FoldEnrichment	pvalue	p.adjust	qvalue	Count	genes
GO:0071840	cellular component organization or biogenesis	155/359	5242/16978	1.39839	4.6e-07	0.000697292	0.00068741	155	KRT17/APOE/LGMN/TBCK/PAM16/VCL/EML2/CSNK1A1/VTN/KAT5/AAK1/ARRB1/NDUFA10/STMN1/RELN/LMOD1/TBC1D24/MAP3K4/RAB7A/MIER1/PDE3A/DPYSL3/ATG3/PKD2/FHL1/PLAUR/ACACB/JUP/EVI5L/ITGB5/ORC3/PARVB/FNBP1L/TESK2/MAP2/HSD17B8/CD74/ARHGAP18/PIEZO1/FIS1/GFAP/DNM3/RPS5/APOA1/VDAC1/FKBP1A/STMN2/ATPAF1/CCN2/TOR1A/CLIP1/THBS1/DSP/TBL1XR1/C9/CRYAB/KRT3/SPARC/USP3/QSOX1/NRDE2/PSMD10/HMGN1/ARHGDIB/MPV17/MYO6/VMA21/TINF2/S…
GO:0016043	cellular component organization	149/359	5063/16978	1.39178	1.3e-06	0.0014836	0.00139154	149	KRT17/APOE/LGMN/TBCK/PAM16/VCL/EML2/CSNK1A1/VTN/KAT5/AAK1/ARRB1/NDUFA10/STMN1/RELN/LMOD1/TBC1D24/MAP3K4/RAB7A/MIER1/PDE3A/DPYSL3/ATG3/PKD2/FHL1/PLAUR/ACACB/JUP/EVI5L/ITGB5/ORC3/PARVB/FNBP1L/TESK2/MAP2/HSD17B8/CD74/ARHGAP18/PIEZO1/FIS1/GFAP/DNM3/RPS5/APOA1/VDAC1/FKBP1A/STMN2/ATPAF1/CCN2/TOR1A/CLIP1/THBS1/DSP/TBL1XR1/C9/CRYAB/KRT3/SPARC/USP3/QSOX1/NRDE2/PSMD10/HMGN1/ARHGDIB/MPV17/MYO6/VMA21/TINF2/S…
GO:0048519	negative regulation of biological process	122/359	4248/16978	1.35821	7.7e-05	0.0267048	0.025935	122	APOE/ALB/IRF1/LGMN/NOS2/PTTG1IP/EML2/CSNK1A1/VTN/KAT5/ARRB1/ITIH3/SOX5/LMOD1/TBC1D24/RAB7A/IRAK2/MIER1/PDE3A/DPYSL3/ATG3/PKD2/FHL1/PLAUR/ACACB/LOC404103/JUP/PBXIP1/EVI5L/MLX/ECM1/MAP2/CD74/GFAP/TLE5/PDE5A/CASP2/APOA1/VDAC1/FKBP1A/STMN2/CCN2/NR4A1/THBS1/TBL1XR1/CRYAB/AK1/ANGPTL4/SPARC/QSOX1/NRDE2/PSMD10/ARHGDIB/HSBP1/ELF1/TINF2/H1-12/FAM3C/NCK2/NLRP3/UHRF1/PLG/TMOD2/MAFK/GP1BA/PPP1R14A/PUM1/PGAM5/…
GO:0006996	organelle organization	103/359	3247/16978	1.50019	6.1e-06	0.00532351	0.00511292	103	KRT17/TBCK/PAM16/EML2/CSNK1A1/KAT5/ARRB1/NDUFA10/STMN1/RELN/LMOD1/MAP3K4/RAB7A/MIER1/PDE3A/DPYSL3/ATG3/PKD2/PLAUR/EVI5L/ITGB5/PARVB/FNBP1L/TESK2/MAP2/ARHGAP18/FIS1/GFAP/DNM3/RPS5/APOA1/VDAC1/STMN2/ATPAF1/CCN2/TOR1A/CLIP1/DSP/TBL1XR1/KRT3/USP3/NRDE2/PSMD10/HMGN1/ARHGDIB/MPV17/MYO6/TINF2/SYNPO2/TMED7/H1-12/NCK2/PDLIM1/GOLPH3L/JTB/UHRF1/TMOD2/HAUS6/KRT14/SLAIN2/MYO1D/LOC524236/PLEK/HDAC3/ENAH/IFT74/…
GO:0006950	response to stress	91/359	2812/16978	1.53045	1.2e-05	0.00809236	0.00802241	91	APOE/ALB/IRF1/NOS2/PTTG1IP/CARD9/KAT5/RELN/PLA2G4A/TBC1D24/CASP1/MAP3K4/IRAK2/DPYSL3/PKD2/ACACB/POLD2/SMUG1/ECM1/CD74/GFAP/CASP2/APOA1/VDAC1/CCN2/TOR1A/THBS1/DSP/C9/CRYAB/USP3/FUT8/PSMD10/HPX/HMGN1/CATHL5/F10/HSBP1/MYO6/RNF185/LRRC8D/NCK2/NLRP3/GPX7/UHRF1/PLG/UBA5/SLFN11/GP1BA/PUM1/PPBP/TBK1/ZBTB4/BAG3/PTPRC/CYP1B1/RHBDD1/PLEK/F5/HDAC3/MYOF/SYF2/VKORC1L1/KRT1/CLASP1/GPX1/COL3A1/SERPINF2/CATHL4/MX…
GO:0044085	cellular component biogenesis	90/359	2536/16978	1.67836	2.7e-07	0.00059344	0.000581688	90	APOE/VCL/EML2/ARRB1/NDUFA10/LMOD1/RAB7A/DPYSL3/ATG3/PKD2/ACACB/JUP/EVI5L/ITGB5/ORC3/PARVB/FNBP1L/HSD17B8/CD74/ARHGAP18/PIEZO1/RPS5/APOA1/FKBP1A/STMN2/ATPAF1/CCN2/CLIP1/C9/CRYAB/QSOX1/PSMD10/VMA21/TINF2/SYNPO2/EPS15/H1-12/NCK2/NLRP3/KRT10/RIOK1/TMOD2/HAUS6/TFRC/KRT14/LAMC1/SLAIN2/CDH26/PODXL/KCNS2/PLEK/HDAC3/UTP11/IFT74/AAAS/KRT1/CLASP1/RPL14/TMSB4X/HSD17B10/MARCKS/TMSB10/SERPINF2/TBCA/NDUFA2/NDUF…
GO:0022607	cellular component assembly	83/359	2316/16978	1.69485	6.3e-07	0.00077889	0.000772157	83	APOE/VCL/EML2/ARRB1/NDUFA10/LMOD1/RAB7A/DPYSL3/ATG3/PKD2/ACACB/JUP/EVI5L/ITGB5/ORC3/PARVB/FNBP1L/HSD17B8/CD74/ARHGAP18/PIEZO1/RPS5/APOA1/FKBP1A/STMN2/ATPAF1/CCN2/CLIP1/C9/CRYAB/QSOX1/PSMD10/VMA21/TINF2/SYNPO2/EPS15/H1-12/NCK2/NLRP3/KRT10/TMOD2/HAUS6/TFRC/KRT14/LAMC1/SLAIN2/CDH26/PODXL/KCNS2/PLEK/HDAC3/IFT74/AAAS/KRT1/CLASP1/TMSB4X/HSD17B10/MARCKS/TMSB10/SERPINF2/TBCA/NDUFA2/NDUFB2/NDUFB1/TMEM120A…
GO:0043933	protein-containing complex subunit organization	59/359	1543/16978	1.80833	5.4e-06	0.00500715	0.00466669	59	APOE/EML2/NDUFA10/STMN1/LMOD1/PKD2/ACACB/ORC3/HSD17B8/CD74/ARHGAP18/PIEZO1/RPS5/APOA1/FKBP1A/STMN2/ATPAF1/CLIP1/C9/CRYAB/PSMD10/VMA21/EPS15/H1-12/NCK2/NLRP3/KRT10/TMOD2/TFRC/LAMC1/SLAIN2/CYP1B1/KCNS2/PLEK/KRT1/CLASP1/TMSB4X/HSD17B10/COL3A1/TMSB10/SERPINF2/TBCA/NDUFA2/NDUFB2/NDUFB1/TMEM120A/PAK1/MAPRE3/MLST8/GRWD1/GEMIN8/COX14/TBP/ESAM/SNU13/JCHAIN/HCLS1/CIRBP/PTGES3
GO:0048584	positive regulation of response to stimulus	58/359	1714/16978	1.60033	0.00021	0.0486806	0.0477847	58	APOE/IRF1/LGMN/CARD9/AAK1/ARRB1/RELN/PLA2G4A/CASP1/MAP3K4/IRAK2/PKD2/PLAUR/CD74/FIS1/PDE5A/CASP2/APOA1/FKBP1A/CCN2/THBS1/STARD10/TBL1XR1/C9/HPX/F10/ELF1/RNF185/NCK2/NLRP3/PLG/BoLA/TAB2/TMOD2/PUM1/TFRC/TBK1/PTPRC/CD79B/CYP1B1/PLEK/HDAC3/KRT1/GPX1/COL3A1/SERPINF2/PAK1/MLST8/C4BPA/CD40/TICAM2/FAM162A/TRIM13/HCLS1/SLC9A3R1/OPTN/EIF2B2/CD63
GO:0065003	protein-containing complex assembly	55/359	1338/16978	1.94401	1.4e-06	0.0014836	0.00147078	55	APOE/EML2/NDUFA10/LMOD1/PKD2/ACACB/ORC3/HSD17B8/CD74/ARHGAP18/PIEZO1/RPS5/APOA1/FKBP1A/STMN2/ATPAF1/CLIP1/C9/CRYAB/PSMD10/VMA21/EPS15/H1-12/NCK2/NLRP3/KRT10/TMOD2/TFRC/LAMC1/SLAIN2/KCNS2/PLEK/KRT1/CLASP1/TMSB4X/HSD17B10/TMSB10/TBCA/NDUFA2/NDUFB2/NDUFB1/TMEM120A/PAK1/MAPRE3/MLST8/GRWD1/GEMIN8/COX14/TBP/ESAM/SNU13/JCHAIN/HCLS1/CIRBP/PTGES3
GO:0007010	cytoskeleton organization	52/359	1188/16978	2.07004	4.3e-07	0.000697292	0.000675069	52	KRT17/TBCK/EML2/CSNK1A1/ARRB1/STMN1/LMOD1/DPYSL3/ITGB5/PARVB/TESK2/MAP2/ARHGAP18/GFAP/APOA1/STMN2/CCN2/TOR1A/CLIP1/DSP/KRT3/ARHGDIB/MYO6/SYNPO2/NCK2/PDLIM1/TMOD2/HAUS6/KRT14/SLAIN2/MYO1D/PLEK/HDAC3/ENAH/AAAS/KRT18/KRT2/CLASP1/TMSB4X/MARCKS/TMSB10/SERPINF2/ZYX/PAK1/MAPRE3/MLST8/MYH10/ESAM/HCLS1/SLC9A3R1/MYL9/TPM1
GO:0097435	supramolecular fiber organization	43/359	610/16978	3.33373	4e-12	5.9344e-08	5.8831e-08	43	KRT17/APOE/EML2/ARRB1/STMN1/LMOD1/DPYSL3/ITGB5/ARHGAP18/GFAP/APOA1/FKBP1A/STMN2/CCN2/CLIP1/DSP/CRYAB/MYO6/SYNPO2/NCK2/TMOD2/KRT14/SLAIN2/MYO1D/CYP1B1/PLEK/ENAH/KRT2/CLASP1/TMSB4X/GPX1/COL3A1/MARCKS/TMSB10/SERPINF2/ZYX/PAK1/MAPRE3/MLST8/MYH10/ESAM/HCLS1/TPM1
GO:0051336	regulation of hydrolase activity	41/359	1038/16978	1.86801	8.5e-05	0.0274143	0.0271774	41	LGMN/TBCK/PAM16/CARD9/VTN/ARRB1/ITIH3/TBC1D24/DYNC1I1/PLAUR/LOC404103/EVI5L/RSU1/ECM1/RABGAP1L/ARHGAP18/FIS1/APOA1/FKBP1A/NR4A1/THBS1/CRYAB/ANGPTL4/SCARB2/ARHGDIB/NLRP3/PPP1R14A/PGAM5/MYO1D/PTPRC/PLEK/SERPINB2/GPX1/SERPINF2/SERPINA1/CYCS/SFN/MLST8/CD40/FAM162A/PSMB8
GO:0034622	cellular protein-containing complex assembly	38/359	969/16978	1.85461	0.00018	0.044508	0.0437258	38	EML2/NDUFA10/LMOD1/ORC3/ARHGAP18/RPS5/FKBP1A/STMN2/ATPAF1/CLIP1/CRYAB/PSMD10/VMA21/EPS15/H1-12/NCK2/NLRP3/TMOD2/SLAIN2/CLASP1/TMSB4X/TMSB10/TBCA/NDUFA2/NDUFB2/NDUFB1/PAK1/MAPRE3/MLST8/GRWD1/GEMIN8/COX14/TBP/ESAM/SNU13/HCLS1/CIRBP/PTGES3
GO:0030029	actin filament-based process	36/359	658/16978	2.58743	1.9e-07	0.00059344	0.000513543	36	TBCK/ARRB1/LMOD1/DPYSL3/JUP/ITGB5/PARVB/FNBP1L/TESK2/ARHGAP18/APOA1/CCN2/DSP/ARHGDIB/MYO6/SYNPO2/NCK2/PDLIM1/TMOD2/MYO1D/PLEK/ENAH/CLASP1/TMSB4X/MARCKS/TMSB10/SERPINF2/ZYX/PAK1/MLST8/MYH10/ESAM/HCLS1/SLC9A3R1/MYL9/TPM1
GO:0030036	actin cytoskeleton organization	33/359	601/16978	2.59676	5.8e-07	0.00077889	0.000749934	33	TBCK/ARRB1/LMOD1/DPYSL3/ITGB5/PARVB/TESK2/ARHGAP18/APOA1/CCN2/ARHGDIB/MYO6/SYNPO2/NCK2/PDLIM1/TMOD2/MYO1D/PLEK/ENAH/CLASP1/TMSB4X/MARCKS/TMSB10/SERPINF2/ZYX/PAK1/MLST8/MYH10/ESAM/HCLS1/SLC9A3R1/MYL9/TPM1
GO:1902533	positive regulation of intracellular signal transduction	33/359	781/16978	1.99827	0.00013	0.03709	0.0355873	33	APOE/CARD9/ARRB1/RELN/CASP1/MAP3K4/PKD2/CD74/FIS1/PDE5A/APOA1/FKBP1A/CCN2/THBS1/HPX/F10/NCK2/TAB2/PUM1/TFRC/TBK1/PTPRC/CYP1B1/HDAC3/GPX1/COL3A1/SERPINF2/PAK1/MLST8/CD40/TRIM13/HCLS1/SLC9A3R1
GO:0044087	regulation of cellular component biogenesis	33/359	792/16978	1.97052	0.00016	0.0431593	0.0407007	33	APOE/VCL/EML2/LMOD1/RAB7A/DPYSL3/ATG3/EVI5L/FNBP1L/ARHGAP18/PIEZO1/APOA1/STMN2/CCN2/CLIP1/CRYAB/SYNPO2/NCK2/RIOK1/TMOD2/TFRC/SLAIN2/PODXL/PLEK/CLASP1/TMSB4X/TMSB10/SERPINF2/PAK1/MAPRE3/MLST8/ESAM/HCLS1
GO:0050776	regulation of immune response	27/359	596/16978	2.14244	0.00018	0.044508	0.0437258	27	APOE/IRF1/CARD9/PLA2G4A/IRAK2/ECM1/CD74/APOA1/FKBP1A/C9/HPX/ELF1/NLRP3/BoLA/PUM1/TFRC/TBK1/PTPRC/CD79B/CD84/KRT1/GPX1/COL3A1/C4BPA/CD40/TICAM2/EIF2B2
GO:0007015	actin filament organization	25/359	376/16978	3.14445	4.7e-07	0.000697292	0.000691264	25	ARRB1/LMOD1/DPYSL3/ITGB5/ARHGAP18/APOA1/CCN2/MYO6/SYNPO2/NCK2/TMOD2/MYO1D/PLEK/ENAH/CLASP1/TMSB4X/MARCKS/TMSB10/SERPINF2/ZYX/PAK1/MLST8/ESAM/HCLS1/TPM1
GO:1902903	regulation of supramolecular fiber organization	24/359	310/16978	3.66135	4.9e-08	0.000242321	0.000240227	24	APOE/EML2/LMOD1/ARHGAP18/APOA1/STMN2/CCN2/CLIP1/CRYAB/SYNPO2/NCK2/TMOD2/SLAIN2/PLEK/CLASP1/TMSB4X/GPX1/TMSB10/SERPINF2/PAK1/MAPRE3/MLST8/ESAM/HCLS1
GO:0051493	regulation of cytoskeleton organization	23/359	462/16978	2.35439	0.00014	0.0391894	0.0373761	23	EML2/STMN1/LMOD1/ARHGAP18/APOA1/STMN2/CCN2/CLIP1/ARHGDIB/SYNPO2/NCK2/TMOD2/SLAIN2/PLEK/CLASP1/TMSB4X/TMSB10/SERPINF2/PAK1/MAPRE3/MLST8/ESAM/HCLS1
GO:0007005	mitochondrion organization	22/359	396/16978	2.62736	3.9e-05	0.0186646	0.0185033	22	PAM16/NDUFA10/ATG3/PLAUR/FIS1/DNM3/VDAC1/ATPAF1/PSMD10/MPV17/JTB/HSD17B10/GPX1/MX1/NDUFA2/NDUFB2/NDUFB1/PPP2CB/SFN/COX14/FAM162A/OPTN
GO:0052547	regulation of peptidase activity	21/359	396/16978	2.50793	0.00011	0.0319992	0.0317226	21	LGMN/CARD9/VTN/ARRB1/ITIH3/PLAUR/LOC404103/ECM1/FIS1/NR4A1/THBS1/CRYAB/NLRP3/SERPINB2/GPX1/SERPINF2/SERPINA1/CYCS/SFN/FAM162A/PSMB8
GO:0009611	response to wounding	20/359	348/16978	2.71796	5.5e-05	0.0239994	0.022264	20	APOE/PLA2G4A/DPYSL3/TOR1A/THBS1/DSP/F10/PLG/GP1BA/PLEK/F5/MYOF/CLASP1/GPX1/COL3A1/SERPINF2/PAK1/MYH10/PROCR/F13B
GO:0052548	regulation of endopeptidase activity	20/359	348/16978	2.71796	5.5e-05	0.0239994	0.022264	20	LGMN/CARD9/VTN/ARRB1/ITIH3/PLAUR/LOC404103/FIS1/NR4A1/THBS1/CRYAB/NLRP3/SERPINB2/GPX1/SERPINF2/SERPINA1/CYCS/SFN/FAM162A/PSMB8
GO:0043254	regulation of protein complex assembly	20/359	385/16978	2.45675	0.00022	0.0494533	0.0490258	20	APOE/EML2/LMOD1/ARHGAP18/PIEZO1/STMN2/CLIP1/CRYAB/NCK2/TMOD2/TFRC/SLAIN2/PLEK/TMSB4X/TMSB10/PAK1/MAPRE3/MLST8/ESAM/HCLS1
GO:0042060	wound healing	19/359	286/16978	3.14181	1.2e-05	0.00809236	0.00802241	19	APOE/PLA2G4A/TOR1A/THBS1/DSP/F10/PLG/GP1BA/PLEK/F5/MYOF/CLASP1/GPX1/COL3A1/SERPINF2/PAK1/MYH10/PROCR/F13B
GO:0032970	regulation of actin filament-based process	19/359	324/16978	2.77332	6.4e-05	0.0249869	0.0239313	19	LMOD1/JUP/ARHGAP18/APOA1/CCN2/DSP/ARHGDIB/SYNPO2/NCK2/TMOD2/PLEK/CLASP1/TMSB4X/TMSB10/SERPINF2/PAK1/MLST8/ESAM/HCLS1
GO:0032956	regulation of actin cytoskeleton organization	17/359	297/16978	2.70698	0.00021	0.0486806	0.0477847	17	LMOD1/ARHGAP18/APOA1/CCN2/ARHGDIB/SYNPO2/NCK2/TMOD2/PLEK/CLASP1/TMSB4X/TMSB10/SERPINF2/PAK1/MLST8/ESAM/HCLS1
GO:0110053	regulation of actin filament organization	16/359	229/16978	3.30428	3.1e-05	0.0170339	0.016092	16	LMOD1/ARHGAP18/APOA1/CCN2/SYNPO2/NCK2/TMOD2/PLEK/CLASP1/TMSB4X/TMSB10/SERPINF2/PAK1/MLST8/ESAM/HCLS1
GO:0051258	protein polymerization	16/359	243/16978	3.11391	6.3e-05	0.0249869	0.0237587	16	EML2/LMOD1/ARHGAP18/STMN2/CLIP1/NCK2/TMOD2/SLAIN2/CLASP1/TMSB4X/TMSB10/PAK1/MAPRE3/MLST8/ESAM/HCLS1
GO:0032271	regulation of protein polymerization	15/359	196/16978	3.61932	1.9e-05	0.0117452	0.0114841	15	EML2/LMOD1/ARHGAP18/STMN2/CLIP1/NCK2/TMOD2/SLAIN2/TMSB4X/TMSB10/PAK1/MAPRE3/MLST8/ESAM/HCLS1
GO:1902905	positive regulation of supramolecular fiber organization	13/359	178/16978	3.45395	0.00011	0.0319992	0.0317226	13	LMOD1/APOA1/STMN2/CCN2/CLIP1/SYNPO2/NCK2/SLAIN2/PLEK/GPX1/SERPINF2/PAK1/MLST8
GO:2000116	regulation of cysteine-type endopeptidase activity	13/359	178/16978	3.45395	0.00011	0.0319992	0.0317226	13	LGMN/CARD9/ARRB1/PLAUR/FIS1/NR4A1/THBS1/CRYAB/NLRP3/GPX1/CYCS/SFN/FAM162A
GO:0043588	skin development	13/359	189/16978	3.25292	0.0002	0.0486426	0.04649	13	KRT17/TGM3/JUP/DSP/ABCB6/KRT10/IFT74/KRT2/KRT1/COL3A1/SFN/NME2/NSDHL
GO:0051017	actin filament bundle assembly	12/359	135/16978	4.20378	3e-05	0.0170339	0.0157583	12	ARRB1/DPYSL3/ITGB5/APOA1/CCN2/SYNPO2/PLEK/CLASP1/MARCKS/SERPINF2/ZYX/PAK1
GO:0061572	actin filament bundle organization	12/359	137/16978	4.14241	3.5e-05	0.0182977	0.0173518	12	ARRB1/DPYSL3/ITGB5/APOA1/CCN2/SYNPO2/PLEK/CLASP1/MARCKS/SERPINF2/ZYX/PAK1
GO:0043281	regulation of cysteine-type endopeptidase activity involved in apoptotic pr...	12/359	162/16978	3.50315	0.00017	0.044508	0.0422481	12	CARD9/ARRB1/PLAUR/FIS1/NR4A1/THBS1/CRYAB/NLRP3/GPX1/CYCS/SFN/FAM162A
GO:0006119	oxidative phosphorylation	11/359	103/16978	5.05065	1.1e-05	0.00809236	0.00761512	11	NDUFA10/SDHA/SDHC/UQCRQ/CYC1/COX4I1/COX7C/CYCS/PDE12/ABCD1/ND2
GO:0007596	blood coagulation	11/359	125/16978	4.16174	7e-05	0.025963	0.0249083	11	APOE/PLA2G4A/THBS1/F10/PLG/GP1BA/PLEK/F5/SERPINF2/PROCR/F13B
GO:0007599	hemostasis	11/359	127/16978	4.0962	8.1e-05	0.0267048	0.026474	11	APOE/PLA2G4A/THBS1/F10/PLG/GP1BA/PLEK/F5/SERPINF2/PROCR/F13B
GO:0050817	coagulation	11/359	127/16978	4.0962	8.1e-05	0.0267048	0.026474	11	APOE/PLA2G4A/THBS1/F10/PLG/GP1BA/PLEK/F5/SERPINF2/PROCR/F13B
GO:0045104	intermediate filament cytoskeleton organization	9/359	43/16978	9.89843	2.3e-07	0.00059344	0.000551463	9	KRT17/CSNK1A1/GFAP/TOR1A/DSP/KRT3/KRT14/KRT18/KRT2
GO:0045103	intermediate filament-based process	9/359	44/16978	9.67346	2.8e-07	0.00059344	0.00058831	9	KRT17/CSNK1A1/GFAP/TOR1A/DSP/KRT3/KRT14/KRT18/KRT2
GO:0042775	mitochondrial ATP synthesis coupled electron transport	9/359	59/16978	7.21411	3.8e-06	0.00375845	0.00353477	9	NDUFA10/SDHA/SDHC/UQCRQ/CYC1/COX4I1/COX7C/CYCS/ND2
GO:0042773	ATP synthesis coupled electron transport	9/359	67/16978	6.35272	1.1e-05	0.00809236	0.00761512	9	NDUFA10/SDHA/SDHC/UQCRQ/CYC1/COX4I1/COX7C/CYCS/ND2
GO:0008637	apoptotic mitochondrial changes	9/359	75/16978	5.6751	2.8e-05	0.0166163	0.0150665	9	ATG3/PLAUR/FIS1/PSMD10/JTB/GPX1/PPP2CB/SFN/FAM162A
GO:0007229	integrin-mediated signaling pathway	9/359	84/16978	5.06705	7e-05	0.025963	0.0249083	9	ITGB5/APOA1/CCN2/FUT8/PLEK/COL3A1/ZYX/NME2/CD63
GO:0022904	respiratory electron transport chain	9/359	85/16978	5.00744	7.6e-05	0.0267048	0.0257951	9	NDUFA10/SDHA/SDHC/UQCRQ/CYC1/COX4I1/COX7C/CYCS/ND2
GO:0018149	peptide cross-linking	8/359	24/16978	15.7642	2e-08	0.00014836	0.000147078	8	TGM5/TGM3/THBS1/DSP/KRT10/KRT2/KRT1/COL3A1
GO:0050818	regulation of coagulation	8/359	67/16978	5.64686	8.1e-05	0.0267048	0.026474	8	APOE/PLA2G4A/THBS1/PLG/GP1BA/PLEK/SERPINF2/PROCR
GO:0031110	regulation of microtubule polymerization or depolymerization	8/359	75/16978	5.04453	0.00018	0.044508	0.0437258	8	EML2/STMN1/STMN2/CLIP1/SLAIN2/CLASP1/PAK1/MAPRE3
GO:0046824	positive regulation of nucleocytoplasmic transport	7/359	52/16978	6.3663	0.00011	0.0319992	0.0317226	7	JUP/NRDE2/BAG3/HDAC3/SFN/EMD/HCLS1
GO:0001836	release of cytochrome c from mitochondria	6/359	39/16978	7.27577	0.00016	0.0431593	0.0407007	6	PLAUR/FIS1/PSMD10/GPX1/SFN/FAM162A
GO:0050819	negative regulation of coagulation	6/359	40/16978	7.09387	0.00018	0.044508	0.0437258	6	APOE/THBS1/PLG/GP1BA/SERPINF2/PROCR
GO:0031113	regulation of microtubule polymerization	6/359	41/16978	6.92085	0.00021	0.0486806	0.0477847	6	EML2/STMN2/CLIP1/SLAIN2/PAK1/MAPRE3
GO:0090136	epithelial cell-cell adhesion	5/359	15/16978	15.7642	1e-05	0.00809236	0.00717782	5	VCL/JUP/ITGB5/DSP/CYP1B1
GO:0051291	protein heterooligomerization	5/359	16/16978	14.7789	1.5e-05	0.00967565	0.00959201	5	PKD2/HSD17B8/KRT10/KRT1/TMEM120A
GO:0030194	positive regulation of blood coagulation	5/359	19/16978	12.4454	3.7e-05	0.0182977	0.0179402	5	PLA2G4A/THBS1/PLG/PLEK/SERPINF2
GO:1900048	positive regulation of hemostasis	5/359	19/16978	12.4454	3.7e-05	0.0182977	0.0179402	5	PLA2G4A/THBS1/PLG/PLEK/SERPINF2
GO:0050820	positive regulation of coagulation	5/359	20/16978	11.8231	4.9e-05	0.0227176	0.0209907	5	PLA2G4A/THBS1/PLG/PLEK/SERPINF2
GO:0045109	intermediate filament organization	5/359	21/16978	11.2601	6.3e-05	0.0249869	0.0237587	5	KRT17/GFAP/DSP/KRT14/KRT2
GO:0051290	protein heterotetramerization	4/359	11/16978	17.1973	5.8e-05	0.0245854	0.0228495	4	PKD2/HSD17B8/KRT10/KRT1
GO:0031424	keratinization	4/359	15/16978	12.6113	0.00022	0.0494533	0.0490258	4	KRT17/TGM3/KRT2/SFN
GO:0051918	negative regulation of fibrinolysis	3/359	5/16978	28.3755	9.1e-05	0.028725	0.028356	3	THBS1/PLG/SERPINF2

## Sheet: Supplementary table 4
Results of KEGG pathway enrichment of up- and down-regulated deps.
GeneRatio	BgRatio	p.adjust	qvalue	Count	genes
KEGG pathways significantly enriched by upregulated DEPs.
bta01100	Metabolic pathways	0.0489809	0.0403932	32	HSD17B10||SDHA||GPX1||CYCS||NOS2||CYC1||PTGES3||NSDHL||NDUFA2||HSD17B8||COX4I1||OGDHL||EHHADH||MTHFD2||FUT8||BPNT2||COX7C||NDUFA10||ATP5F1E||TST||NDUFB1||GPX7||ND2||UQCRQ||SDHC||ATP8||GATB||GALNT12||ST3GAL5||VKORC1L1||ACACB||ATP6V0C
bta05022	Pathways of neurodegeneration	4.39204e-06	3.78419e-06	22	UBA52||HSD17B10||SDHA||GPX1||VDAC1||CYCS||NOS2||PSMA2||CYC1||NDUFA2||COX4I1||COX7C||NDUFA10||ATP5F1E||NDUFB1||CSNK1A1||GPX7||ND2||UQCRQ||TBK1||SDHC||ATP8
bta05010	Alzheimer disease	1.33376e-06	1.14917e-06	21	HSD17B10||SDHA||VDAC1||CYCS||NOS2||PSMA2||CYC1||APOE||NDUFA2||COX4I1||COX7C||NDUFA10||ATP5F1E||NDUFB1||CSNK1A1||SLC39A8||ND2||SLC39A11||UQCRQ||SDHC||ATP8
bta05014	Amyotrophic lateral sclerosis	2.29829e-06	1.98021e-06	20	SDHA||GPX1||VDAC1||CASP1||CYCS||NOS2||PSMA2||CYC1||NDUFA2||COX4I1||COX7C||NDUFA10||ATP5F1E||NDUFB1||GPX7||ND2||UQCRQ||TBK1||SDHC||ATP8
bta05012	Parkinson disease	1.09071e-06	9.39758e-07	18	UBA52||SDHA||VDAC1||CYCS||PSMA2||CYC1||NDUFA2||COX4I1||COX7C||NDUFA10||ATP5F1E||NDUFB1||SLC39A8||ND2||SLC39A11||UQCRQ||SDHC||ATP8
bta05016	Huntington disease	2.9314e-06	2.5257e-06	18	SDHA||GPX1||VDAC1||CYCS||PSMA2||CYC1||NDUFA2||COX4I1||COX7C||TBP||NDUFA10||ATP5F1E||NDUFB1||GPX7||ND2||UQCRQ||SDHC||ATP8
bta05020	Prion disease	1.11342e-05	9.59323e-06	16	SDHA||VDAC1||CYCS||PSMA2||CYC1||NDUFA2||COX4I1||COX7C||NDUFA10||ATP5F1E||C9||NDUFB1||ND2||UQCRQ||SDHC||ATP8
bta00190	Oxidative phosphorylation	4.73482e-07	4.07953e-07	14	SDHA||CYCS||CYC1||NDUFA2||COX4I1||COX7C||NDUFA10||ATP5F1E||NDUFB1||ND2||UQCRQ||SDHC||ATP8||ATP6V0C
bta04714	Thermogenesis	3.97683e-05	3.38739e-05	14	SDHA||CYC1||NDUFA2||COX4I1||COX7C||NDUFA10||ATP5F1E||NDUFB1||ND2||UQCRQ||COA7||SDHC||ATP8||MLST8
bta05415	Diabetic cardiomyopathy	5.75322e-05	4.95699e-05	13	SDHA||VDAC1||CYC1||NDUFA2||COX4I1||COX7C||NDUFA10||ATP5F1E||NDUFB1||ND2||UQCRQ||SDHC||ATP8
bta05208	Chemical carcinogenesis	0.000157511	0.000135712	13	SDHA||VDAC1||CYC1||NDUFA2||COX4I1||COX7C||NDUFA10||ATP5F1E||NDUFB1||ND2||UQCRQ||SDHC||ATP8
bta04932	Non-alcoholic fatty liver disease	0.000119034	0.000101472	11	SDHA||CYCS||CYC1||NDUFA2||COX4I1||COX7C||NDUFA10||NDUFB1||UQCRQ||SDHC||MLX
bta05150	Staphylococcus aureus infection	0.000905681	0.000780336	8	KRT14||PLG||KRT17||KRT18||KRT10||KRT42||KRT40||FCGR2B
bta04610	Complement and coagulation cascades	0.0161623	0.0138921	6	PLG||F5||VTN||C9||C4BPA||F10
bta05133	Pertussis	0.0406143	0.032909	5	CASP1||NOS2||C4BPA||TICAM2||IRF1
bta04146	Peroxisome	0.0489809	0.042202	5	NOS2||EHHADH||MPV17||ABCD1||PHYH
KEGG pathways significantly enriched by downregulated DEPs
bta04510	Focal adhesion	4.70995e-05	0.00894891	10	VCL||THBS1||ZYX||MYL9||PAK1||PARVB||MYLK||ITGB5||LAMC1||RELN
bta05132	Salmonella infection	0.000402862	0.0269475	10	PTPRC||MYL9||RAB7A||PAK1||EXOC4||NLRP3||TAB2||DYNC1I1||AHNAK2||TXN2
bta04610	Complement and coagulation cascades	0.000425488	0.0269475	6	SERPINB2||SERPINA1||PLAUR||SERPINF2||F13B||PROCR
bta04512	ECM-receptor interaction	0.00241331	0.103894	5	THBS1||GP1BA||ITGB5||LAMC1||RELN
bta00230	Purine metabolism	0.00273405	0.103894	6	NME2||PDE5A||AMPD2||AK1||PDE3A||PDE11A
bta04270	Vascular smooth muscle contraction	0.0035277	0.111711	6	CALM2||MYL9||MYLK||PLA2G4A||PPP1R14A||ADM
bta04810	Regulation of actin cytoskeleton	0.00782908	0.212504	7	VCL||MYL9||TMSB4X||PAK1||ENAH||MYLK||ITGB5
bta04666	Fc gamma R-mediated phagocytosis	0.0183872	0.436695	4	PTPRC||PAK1||MARCKS||PLA2G4A
bta04913	Ovarian steroidogenesis	0.028551	0.552849	3	PLA2G4A||CYP1B1||HSD17B7
bta04022	cGMP-PKG signaling pathway	0.0341772	0.552849	5	CALM2||MYL9||PDE5A||MYLK||PDE3A
bta05146	Amoebiasis	0.0347823	0.552849	4	VCL||RAB7A||LAMC1||COL3A1
bta04145	Phagosome	0.0349168	0.552849	5	THBS1||RAB7A||BoLA||ITGB5||DYNC1I1
bta04611	Platelet activation	0.0386269	0.564547	4	GP1BA||MYLK||PLA2G4A||COL3A1
bta05100	Bacterial invasion of epithelial cells	0.0458785	0.609528	3	VCL||HCLS1||DNM3
bta04144	Endocytosis	0.0481206	0.609528	6	RAB7A||BoLA||EPS15||DNM3||STAM2||VPS37A
bta04621	NOD-like receptor signaling pathway	0.0537316		5	CATHL5||NLRP3||CATHL4||TAB2||TXN2

## Sheet: Supplementary table 5
Validation results of proteome data using parallel reaction monitoring (PRM).
GeneName	Accession	iTRAQ		PRM		FC log2(V/NC)		Regulation
		MEAN-NC	MEAN-V	MEAN-NC	MEAN-V	iTRAQ	PRM
GP1BA	E1BB32	2005.2	1431.9	688.723	653.6	-0.485815	-0.0755149	down
TFRC	E1BIG6	3723.3	4948.7	397.915	444.595	0.410468	0.160032	up
TBK1	E1BKP4	394.8	478.8	64.6364	71.5104	0.278301	0.145807	up
CD79B	F1MMQ7	799.3	1012.7	285.673	486.782	0.341398	0.768913	up
SERPINB2	F1N529	3371.2	2756.9	88.0511	34.9762	-0.290215	-1.33197	down
CYC1	P00125	1599	1993.7	1557.92	2071.98	0.318278	0.411388	up
COX4I1	P00423	2920.3	3513.2	457.791	1343.98	0.266669	1.55375	up
GPX1	P00435	4820.6	5841.1	7356.41	10032	0.277027	0.447529	up
DBI	P07107	1904.5	1393.4	217.692	79.1824	-0.450803	-1.45904	down
SERPINF2	P28800	1656.4	1370.5	58.9286	29.5819	-0.273349	-0.994256	down
SERPINA1	P34955	6593.2	3940.7	535.82	153.008	-0.742527	-1.80814	down
CYCS	P62894	5142.4	8545.3	766.955	1945.16	0.732689	1.34267	up
NDUFB2	Q02374	684.9	566	267.48	219.573	-0.275091	-0.284733	down
CD40	Q28203	857	1050.5	67.5676	97.0807	0.293709	0.522852	up
VTN	Q3ZBS7	688.6	1408.7	486.628	1545.05	1.03263	1.66676	up
EIF2B2	Q5E9B4	815	989.2	33.5763	53.8986	0.279462	0.682806	up
NC: mock-infected PBMCs group, V: BVDV-1-Infected PBMCs group.
